# Supplementary material for: Computational studies deciphered the role of key genes and associated networks regulating the defense mechanism in chickpea under Fusarium oxysporum f. sp. ciceris induced wilt condition
Source: Plant Signal Behav. 2026 Feb 18;21(1):2631915. doi: 10.1080/15592324.2026.2631915 (PMC12928610; doi:10.1080/15592324.2026.2631915)
Supplement: Supplementary material — Supplementary_File_S6_MCODE.xlsx [file KPSB_A_2631915_SM7592.xlsx]

## Sheet: A C_7vsS_7
MCODE sub-clustering network analysis at 7dpi to Foc infection
Cluster 1					Cluster 2
Gene symbol	Description	MCODE Score	Expression		Gene symbol	Description	MCODE Score	Expression
LOC101501852	uncharacterized	2.7	upregulated		LOC101515473	Photosynthetic NDH subunit of lumenal location 3	3	upregulated
LOC101512456	peroxidase-7-like	3	upregulated		LOC101504033	Photosynthetic NDH subunit of subcomplex B2	3	upregulated
LOC101514192	peroxidase-7-like	3	upregulated		LOC101497210	Photosynthetic NDH subunit of lumenal location 4	3	upregulated
LOC101497545	40s ribososmal protein S5-like	2.7	upregulated		LOC101494683	Photosynthetic NDH subunit of lumenal location 1	3	upregulated
LOC101504926	40s ribososmal protein S3-1--like	2.7	upregulated

## Sheet: B C_12vsS_12
MCODE sub-clustering network analysis at 12dpi to Foc infection
Cluster 1					Cluster 2
Gene symbol	Description	MCODE Score	Expression		Gene symbol	Description	MCODE Score	Expression
LOC101494181	uncharacterized	3	upregulated		LOC101512299	casparian strip membrane protein 1-like	4.107	upregulated
LOC105851647	uncharacterized	2.7	upregulated		LOC101507929	heavy metal-associated isoprenylated plant protein	4.833	downregulated
LOC101500668	Putative ETHYLENE INSENSITIVE 3-like 4 proteins	2.7	downregulated		LOC101495082	non-specific lipid-transfer protein 1-like	4.107	downregulated
LOC101490681	LOB domain-containing protein 25-like isoform X2	2.7	downregulated		LOC113784545	heavy metal-associated isoprenylated plant protein 12-like	4.833	downregulated
LOC101500982	protein SAR DEFICIENT 1-like	3	downregulated

## Sheet: C S7vsS_12_
MCODE sub-clustering network analysis at S_7vsS_12
Cluster 1					Cluster 2
Gene symbol	Description	MCODE Score	Expression		Gene symbol	Description	MCODE Score	Expression
LOC101513129	Probabale oxidosqqualene cyclase	6	upregulated		LOC101504350	allene oxide cyclase, chloroplastic-like	3.733	downregulated
LOC101507549	beta-amyrin synthase	6	downregulated		NAC2	NAC transcription factor protein 2	3.733	upregulated
LOC101497550	farnesyl Pyrophosphate synthase 1	5.785	downregulated		LOC101500382	allene oxide cyclase, chloroplastic-like	3.733	downregulated
LOC101507987	hydroxymethylglutaryl-CoA synthase	4.909	downregulated		LOC101491099	protein TIFY 10a-like	4	downregulated
LOC101509488	isopentenyl-diphosphate Delta-isomerase I	4.909	downregulated		LOC101498386	probable glycerol-3 phosphate acyltransferase 2	4	downregulated
LOC101491864	diphosphomevalonate decarboxylase MVD2, peroxisomal	5.2	downregulated		LOC101509736	abscisic acid receptor P4L4-like	3.733	downregulated
LOC101490130	heterodimeric geranylgeranyl pyrophosphate synthase large subunit 1, chloroplastic	5.785	downregulated
LOC101509318	phytoene synthase 2	4.909	downregulated
