# Supplementary material for: Computational studies deciphered the role of key genes and associated networks regulating the defense mechanism in chickpea under Fusarium oxysporum f. sp. ciceris induced wilt condition
Source: Plant Signal Behav. 2026 Feb 18;21(1):2631915. doi: 10.1080/15592324.2026.2631915 (PMC12928610; doi:10.1080/15592324.2026.2631915)
Supplement: Supplementary material — Supplementary_File_S4_TF.xlsx [file KPSB_A_2631915_SM7586.xlsx]

## Sheet: C_7vsS_7
Transcription Factors identified during 7dpi to Foc infection and its expression
Gene Symbol	Description	Subject_id	Identity_percentage	E-value	BitScore	Transcription Factor Family	Expression
LOC101500568	putative transcription factor Bhlh107	XP_012568171.1	100	1e-106	850	bHLH	upregulated
LOC105851536	LOB domain-containing protein 41-like	XP_012568000.1	87	1e-142	1024	LBD	downregulated
LOC101488922	zinc-finger homeodomain protein 2-like	XP_004490406.1	87	1e-153	1159	ZF-HD	downregulated
LOC101508415	LOB domain-containing protein 33	XP_004490916.1	94	1e-72	570	LBD	downregulated
LOC101488367	mini zinc finger protein 2-like	XP_012568098.1	84	1e-45	362	ZF-HD	downregulated
LOC101498571	probable transcription factor At4g00390	XP_004512843.1	97	1e-116	857	GeBP	upregulated
LOC101496293	squamosa promoter-binding-like protein 7	XP_004513942.1	90	1e-118	942	SBP	upregulated
LOC101515639	ethylene-responsive transcription factor 1B-like	XP_004493869.2	84	1e-112	825	ERF	downregulated
LOC101504146	ethylene-responsive transcription factor 1B-like	XP_004495285.2	91	1e-108	834	ERF	downregulated
LOC101493699	ethylene-responsive transcription factor ERF021-like	XP_004511478.1	100	1e-128	945	ERF	downregulated
LOC101490380	agamous-like MADS-box protein AGL80	XP_004496032.1	89	4e-97	704	M-type_MADS	downregulated
LOC101509413	MADS-box protein AGL24-like, transcript variant X2	XP_012571563.1	100	4e-21	226	M-type_MADS	downregulated
LOC101488629	agamous-like MADS-box protein AGL62	XP_004516817.1	100	1e-116	838	M-type_MADS	downregulated
LOC101495840	homeobox protein SBH1-like, transcript variant X2	XP_012568587.1	100	7e-48	430	HB-other	downregulated
LOC101506274	zinc finger CCCH domain-containing protein ZFN-like	XP_012569151.1	97	5e-68	595	C3H	downregulated
LOC101513794	protein RADIALIS-like 4	XP_004499158.1	100	1e-59	467	MYB_related	downregulated
LOC101508124	transcription factor MYB111-like	XP_004494411.1	85	7e-21	231	MYB_related	downregulated
LOC101503079	protein RADIALIS-like 4	XP_004501011.1	95	2e-60	463	MYB_related	downregulated
LOC101503083	transcription factor SRM1-like	XP_004502538.2	100	1e-89	643	MYB_related	downregulated

## Sheet: C_12vsS_12
Transcription Factors identified during 7dpi to Foc infection and its expression
Gene Symbol	Description	Subject_id	Identity_percentage	E-value	BitScore	Transcription Factor Family	Expression
LOC105851536	LOB domain-containing protein 41-like	XP_012568000.1	87	1e-142	1024	LBD	downregulated
LOC101488367	mini zinc finger protein 2-like	XP_012568098.1	84	1e-45	362	ZF-HD	downregulated
LOC101490681	LOB domain-containing protein 25-like	XP_012568850.1	100	1e-119	900	LBD	downregulated
LOC113786186	NAC domain-containing protein 83-like	XP_012570459.1	88	1e-92	694	NAC	downregulated
LOC101513267	trihelix transcription factor PTL-like	XP_004496179.1	93	0	1814	Trihelix	downregulated
LOC101502574	probable WRKY transcription factor 41	XP_012572172.1	93	1e-143	1074	WRKY	downregulated
LOC101501438	squamosa promoter-binding-like protein 8, transcript variant X1	XP_004510110.1	100	8e-28	276	SBP	upregulated
LOC101498571	probable transcription factor At4g00390	XP_004512843.1	97	1e-116	857	GeBP	downregulated
LOC101508665	transcription factor bHLH94-like	XP_004517115.1	98	5e-84	688	bHLH	downregulated
LOC101496587	ethylene-responsive transcription factor ERF017-like	XP_004488105.1	92	1e-135	973	ERF	downregulated
LOC101496258	ethylene-responsive transcription factor ERF017-like	XP_004488104.1	95	1e-141	1019	ERF	upregulated
LOC101496910	ethylene-responsive transcription factor ERF017-like	XP_004488106.1	95	1e-149	1072	ERF	downregulated
LOC101515639	ethylene-responsive transcription factor 1B-like	XP_004493869.2	84	1e-112	825	ERF	downregulated
LOC101496212	ethylene-responsive transcription factor 1B-like	XP_004497839.1	85	1e-128	927	ERF	downregulated
LOC101504146	ethylene-responsive transcription factor 1B-like	XP_004495285.2	94	1e-108	831	ERF	downregulated
LOC101494182	ethylene-responsive transcription factor ERF017-like	XP_004501409.1	78	1e-123	896	ERF	downregulated
LOC101490380	agamous-like MADS-box protein AGL80	XP_004496032.1	89	4e-97	704	M-type_MADS	downregulated
LOC101509413	MADS-box protein AGL24-like	XP_012571563.1	100	4e-21	226	M-type_MADS	downregulated
LOC101495840	homeobox protein SBH1-like, transcript variant X2	XP_012568587.1	100	7e-48	430	HB-other	downregulated
LOC101506274	zinc finger CCCH domain-containing protein ZFN-like";	XP_012569151.1	97	5e-68	595	C3H	downregulated
LOC101500313	zinc finger protein ZAT11-like	XP_004493901.1	93	1e-116	835	C2H2	downregulated
LOC101500629	zinc finger protein ZAT11-like	XP_004493902.1	92	1e-105	762	C2H2	downregulated
LOC101492310	zinc finger protein ZAT10-like	NP_001265993.1	86	1e-157	1130	C2H2	downregulated
LOC101514767	transcription factor MYB4-like	XP_012569580.1	99	9e-81	628	MYB_related	downregulated
LOC101503083	transcription factor SRM1-like	XP_004502538.2	100	1e-89	643	MYB_related	downregulated

## Sheet: S_7vsS_12
Transcription Factors identified at S_7vsS_12 and its expression
Gene Symbol	Description	Subject_id	Identity_percentage	E-value	BitScore	Transcription Factor Family	Expression
LOC101506390	protein ABSCISIC ACID-INSENSITIVE 5	NP_001265993.1	86	1e-157	1130	bZIP	upregulated
LOC101497663	transcription factor bHLH19	XP_012573662.1	90	1e-114	898	bHLH	downregulated
LOC101490540	ethylene-responsive transcription factor ERF110-like	XP_004489732.1	89	1e-62	528	ERF	downregulated
LOC101504146	ethylene-responsive transcription factor 1B-like	XP_004495285.2	94	1e-108	831	ERF	downregulated
LOC101491872	dehydration-responsive element-binding protein 1B-like	XP_004497619.2	95	1e-135	976	ERF	downregulated
LOC101512509	ethylene-responsive transcription factor ERF107	XP_004496086.1	94	1e-150	1087	ERF	downregulated
LOC101512420	ethylene-responsive transcription factor RAP2-1-like	XP_004501557.1	93	1e-105	777	ERF	downregulated
LOC101493329	ethylene-responsive transcription factor ERF114-like	XP_004501759.1	87	6e-69	558	ERF	downregulated
LOC101501295	ethylene-responsive transcription factor ERF110	XP_004503061.1	85	2e-62	522	ERF	downregulated
LOC101507496	ethylene-responsive transcription factor ERF026-like	XP_004515795.1	93	1e-109	809	ERF	downregulated
LOC101495972	agamous-like MADS-box protein AGL80";	XP_004496299.1	100	1e-109	788	M-type_MADS	downregulated
LOC101498044	zinc finger protein ZAT11-like	XP_004495268.1	100	1e-126	900	C2H2	downregulated
LOC101514876	transcription factor MYB14	XP_012569365.1	85	1e-101	801	MYB_related	downregulated
