# Supplementary material for: Computational studies deciphered the role of key genes and associated networks regulating the defense mechanism in chickpea under Fusarium oxysporum f. sp. ciceris induced wilt condition
Source: Plant Signal Behav. 2026 Feb 18;21(1):2631915. doi: 10.1080/15592324.2026.2631915 (PMC12928610; doi:10.1080/15592324.2026.2631915)
Supplement: Supplementary material — Supplementary_File_S2_Common_DEGs.xlsx [file KPSB_A_2631915_SM7587.xlsx]

## Sheet: Sheet1
9 common elements in "C_7vsS_7", "C_12vsS_12" and "S_7vsS_12"	Description
LOC101512924	ethylene-responsive transcription factor ERF098-like
LOC101504146	ethylene-responsive transcription factor 1B-like
LOC101492217	SNF1-related protein kinase regulatory subunit gamma-1-like
LOC101489106	chalcone synthase 1
HSFB5	heat stress transcription factor B-5
LOC101495272	cell wall / vacuolar inhibitor of fructosidase 1-like
LOC101489699	uncharacterized LOC101489699, transcript variant X2
LOC113784091	5.8S ribosomal RNA
LOC113784643	5.8S ribosomal RNA

## Sheet: Sheet2
From	To	Species	David Gene Name
LOC101512924	101512924	Cicer arietinum	ethylene-responsive transcription factor ERF098-like(LOC101512924)
HSFB5	101504520	Cicer arietinum	heat stress transcription factor B-5(HSFB5)
LOC101489106	101489106	Cicer arietinum	chalcone synthase 1(LOC101489106)
LOC113784643	113784643	Cicer arietinum	5.8S ribosomal RNA(LOC113784643)
LOC101489699	101489699	Cicer arietinum	uncharacterized LOC101489699(LOC101489699)
LOC101504146	101504146	Cicer arietinum	ethylene-responsive transcription factor 1B-like(LOC101504146)
LOC113784091	113784091	Cicer arietinum	5.8S ribosomal RNA(LOC113784091)
LOC101495272	101495272	Cicer arietinum	cell wall / vacuolar inhibitor of fructosidase 1-like(LOC101495272)
LOC101492217	101492217	Cicer arietinum	SNF1-related protein kinase regulatory subunit gamma-1-like(LOC101492217)
