# Supplementary material for: Computational studies deciphered the role of key genes and associated networks regulating the defense mechanism in chickpea under Fusarium oxysporum f. sp. ciceris induced wilt condition
Source: Plant Signal Behav. 2026 Feb 18;21(1):2631915. doi: 10.1080/15592324.2026.2631915 (PMC12928610; doi:10.1080/15592324.2026.2631915)
Supplement: Supplementary material — Supplementary_File_S8_ProteinID_Mapping.xlsx [file KPSB_A_2631915_SM7589.xlsx]

## Sheet: C_7vsS_7
Downregulation
From	Entry	Reviewed	Entry Name	Protein names	Gene Names	Organism	Length	Absorption	Active site	Binding site	Catalytic activity	Cofactor	DNA binding	pH dependence	Pathway	Kinetics	Function [CC]	Activity regulation	EC number	Redox potential	Rhea ID	Site	Temperature dependence	Interacts with	Developmental stage	Tissue specificity	Induction	Gene Ontology (biological process)	Gene Ontology (cellular component)	Gene Ontology (molecular function)	Gene Ontology (GO)	Gene Ontology IDs
6797490	B5LMN4	reviewed	ACCD_CICAR	Acetyl-coenzyme A carboxylase carboxyl transferase subunit beta, chloroplastic (ACCase subunit beta) (Acetyl-CoA carboxylase carboxyltransferase subunit beta) (EC 2.1.3.15)	accD	Cicer arietinum (Chickpea) (Garbanzo)	460			BINDING 183; /ligand="Zn(2+)"; /ligand_id="ChEBI:CHEBI:29105"; /evidence="ECO:0000255|HAMAP-Rule:MF_01395"; BINDING 186; /ligand="Zn(2+)"; /ligand_id="ChEBI:CHEBI:29105"; /evidence="ECO:0000255|HAMAP-Rule:MF_01395"; BINDING 202; /ligand="Zn(2+)"; /ligand_id="ChEBI:CHEBI:29105"; /evidence="ECO:0000255|HAMAP-Rule:MF_01395"; BINDING 205; /ligand="Zn(2+)"; /ligand_id="ChEBI:CHEBI:29105"; /evidence="E…	CATALYTIC ACTIVITY: Reaction=N(6)-carboxybiotinyl-L-lysyl-[protein] + acetyl-CoA = N(6)-biotinyl-L-lysyl-[protein] + malonyl-CoA; Xref=Rhea:RHEA:54728, Rhea:RHEA-COMP:10505, Rhea:RHEA-COMP:10506, ChEBI:CHEBI:57288, ChEBI:CHEBI:57384, ChEBI:CHEBI:83144, ChEBI:CHEBI:83145; EC=2.1.3.15; Evidence={ECO:0000255|HAMAP-Rule:MF_01395};	COFACTOR: Name=Zn(2+); Xref=ChEBI:CHEBI:29105; Evidence={ECO:0000255|HAMAP-Rule:MF_01395}; Note=Binds 1 zinc ion per subunit. {ECO:0000255|HAMAP-Rule:MF_01395};			PATHWAY: Lipid metabolism; malonyl-CoA biosynthesis; malonyl-CoA from acetyl-CoA: step 1/1. {ECO:0000255|HAMAP-Rule:MF_01395}.		FUNCTION: Component of the acetyl coenzyme A carboxylase (ACC) complex. Biotin carboxylase (BC) catalyzes the carboxylation of biotin on its carrier protein (BCCP) and then the CO(2) group is transferred by the transcarboxylase to acetyl-CoA to form malonyl-CoA. {ECO:0000255|HAMAP-Rule:MF_01395}.		2.1.3.15		RHEA:54728							fatty acid biosynthetic process [GO:0006633]; malonyl-CoA biosynthetic process [GO:2001295]	acetyl-CoA carboxylase complex [GO:0009317]; chloroplast stroma [GO:0009570]	acetyl-CoA carboxylase activity [GO:0003989]; ATP binding [GO:0005524]; carboxyl- or carbamoyltransferase activity [GO:0016743]; zinc ion binding [GO:0008270]	acetyl-CoA carboxylase complex [GO:0009317]; chloroplast stroma [GO:0009570]; acetyl-CoA carboxylase activity [GO:0003989]; ATP binding [GO:0005524]; carboxyl- or carbamoyltransferase activity [GO:0016743]; zinc ion binding [GO:0008270]; fatty acid biosynthetic process [GO:0006633]; malonyl-CoA biosynthetic process [GO:2001295]	GO:0003989; GO:0005524; GO:0006633; GO:0008270; GO:0009317; GO:0009570; GO:0016743; GO:2001295
6797466	B5LMM8	reviewed	ATPI_CICAR	ATP synthase subunit a, chloroplastic (ATP synthase F0 sector subunit a) (F-ATPase subunit IV)	atpI	Cicer arietinum (Chickpea) (Garbanzo)	247										FUNCTION: Key component of the proton channel; it plays a direct role in the translocation of protons across the membrane. {ECO:0000255|HAMAP-Rule:MF_01393}.												chloroplast thylakoid membrane [GO:0009535]; plasma membrane [GO:0005886]; proton-transporting ATP synthase complex, coupling factor F(o) [GO:0045263]	proton-transporting ATP synthase activity, rotational mechanism [GO:0046933]	chloroplast thylakoid membrane [GO:0009535]; plasma membrane [GO:0005886]; proton-transporting ATP synthase complex, coupling factor F(o) [GO:0045263]; proton-transporting ATP synthase activity, rotational mechanism [GO:0046933]	GO:0005886; GO:0009535; GO:0045263; GO:0046933
6797472	Q5YK05	reviewed	MATK_CICAR	Maturase K (Intron maturase)	matK	Cicer arietinum (Chickpea) (Garbanzo)	509										FUNCTION: Usually encoded in the trnK tRNA gene intron. Probably assists in splicing its own and other chloroplast group II introns. {ECO:0000255|HAMAP-Rule:MF_01390}.											mRNA processing [GO:0006397]; RNA splicing [GO:0008380]; tRNA processing [GO:0008033]	chloroplast [GO:0009507]	RNA binding [GO:0003723]	chloroplast [GO:0009507]; RNA binding [GO:0003723]; mRNA processing [GO:0006397]; RNA splicing [GO:0008380]; tRNA processing [GO:0008033]	GO:0003723; GO:0006397; GO:0008033; GO:0008380; GO:0009507
6797540	B5LMS3	reviewed	NU6C_CICAR	NAD(P)H-quinone oxidoreductase subunit 6, chloroplastic (EC 7.1.1.-) (NAD(P)H dehydrogenase subunit 6) (NADH-plastoquinone oxidoreductase subunit 6)	ndhG	Cicer arietinum (Chickpea) (Garbanzo)	176				CATALYTIC ACTIVITY: Reaction=a plastoquinone + NADH + (n+1) H(+)(in) = a plastoquinol + NAD(+) + n H(+)(out); Xref=Rhea:RHEA:42608, Rhea:RHEA-COMP:9561, Rhea:RHEA-COMP:9562, ChEBI:CHEBI:15378, ChEBI:CHEBI:17757, ChEBI:CHEBI:57540, ChEBI:CHEBI:57945, ChEBI:CHEBI:62192; CATALYTIC ACTIVITY: Reaction=a plastoquinone + NADPH + (n+1) H(+)(in) = a plastoquinol + NADP(+) + n H(+)(out); Xref=Rhea:RHEA:426…						FUNCTION: NDH shuttles electrons from NAD(P)H:plastoquinone, via FMN and iron-sulfur (Fe-S) centers, to quinones in the photosynthetic chain and possibly in a chloroplast respiratory chain. The immediate electron acceptor for the enzyme in this species is believed to be plastoquinone. Couples the redox reaction to proton translocation, and thus conserves the redox energy in a proton gradient (By …		7.1.1.-		RHEA:42608 RHEA:42612								chloroplast thylakoid membrane [GO:0009535]	NADH dehydrogenase (ubiquinone) activity [GO:0008137]; quinone binding [GO:0048038]	chloroplast thylakoid membrane [GO:0009535]; NADH dehydrogenase (ubiquinone) activity [GO:0008137]; quinone binding [GO:0048038]	GO:0008137; GO:0009535; GO:0048038
6797536	B5LMR9	reviewed	RR15_CICAR	Small ribosomal subunit protein uS15c (30S ribosomal protein S15, chloroplastic)	rps15	Cicer arietinum (Chickpea) (Garbanzo)	91																					translation [GO:0006412]	chloroplast [GO:0009507]; ribonucleoprotein complex [GO:1990904]; ribosome [GO:0005840]	structural constituent of ribosome [GO:0003735]	chloroplast [GO:0009507]; ribonucleoprotein complex [GO:1990904]; ribosome [GO:0005840]; structural constituent of ribosome [GO:0003735]; translation [GO:0006412]	GO:0003735; GO:0005840; GO:0006412; GO:0009507; GO:1990904
6797537	B5LMS0	reviewed	NDHH_CICAR	NAD(P)H-quinone oxidoreductase subunit H, chloroplastic (EC 7.1.1.-) (NAD(P)H dehydrogenase subunit H) (NADH-plastoquinone oxidoreductase 49 kDa subunit) (NADH-plastoquinone oxidoreductase subunit H)	ndhH	Cicer arietinum (Chickpea) (Garbanzo)	393				CATALYTIC ACTIVITY: Reaction=a plastoquinone + NADH + (n+1) H(+)(in) = a plastoquinol + NAD(+) + n H(+)(out); Xref=Rhea:RHEA:42608, Rhea:RHEA-COMP:9561, Rhea:RHEA-COMP:9562, ChEBI:CHEBI:15378, ChEBI:CHEBI:17757, ChEBI:CHEBI:57540, ChEBI:CHEBI:57945, ChEBI:CHEBI:62192; Evidence={ECO:0000255|HAMAP-Rule:MF_01358}; CATALYTIC ACTIVITY: Reaction=a plastoquinone + NADPH + (n+1) H(+)(in) = a plastoquinol…						FUNCTION: NDH shuttles electrons from NAD(P)H:plastoquinone, via FMN and iron-sulfur (Fe-S) centers, to quinones in the photosynthetic chain and possibly in a chloroplast respiratory chain. The immediate electron acceptor for the enzyme in this species is believed to be plastoquinone. Couples the redox reaction to proton translocation, and thus conserves the redox energy in a proton gradient. {EC…		7.1.1.-		RHEA:42608 RHEA:42612							photosynthesis, light reaction [GO:0019684]	chloroplast thylakoid membrane [GO:0009535]	NAD binding [GO:0051287]; oxidoreductase activity, acting on NAD(P)H, quinone or similar compound as acceptor [GO:0016655]; quinone binding [GO:0048038]	chloroplast thylakoid membrane [GO:0009535]; NAD binding [GO:0051287]; oxidoreductase activity, acting on NAD(P)H, quinone or similar compound as acceptor [GO:0016655]; quinone binding [GO:0048038]; photosynthesis, light reaction [GO:0019684]	GO:0009535; GO:0016655; GO:0019684; GO:0048038; GO:0051287
6797547	B5LMS9	reviewed	NU5C_CICAR	NAD(P)H-quinone oxidoreductase subunit 5, chloroplastic (EC 7.1.1.-) (NAD(P)H dehydrogenase subunit 5) (NADH-plastoquinone oxidoreductase subunit 5)	ndhF	Cicer arietinum (Chickpea) (Garbanzo)	744				CATALYTIC ACTIVITY: Reaction=a plastoquinone + NADH + (n+1) H(+)(in) = a plastoquinol + NAD(+) + n H(+)(out); Xref=Rhea:RHEA:42608, Rhea:RHEA-COMP:9561, Rhea:RHEA-COMP:9562, ChEBI:CHEBI:15378, ChEBI:CHEBI:17757, ChEBI:CHEBI:57540, ChEBI:CHEBI:57945, ChEBI:CHEBI:62192; CATALYTIC ACTIVITY: Reaction=a plastoquinone + NADPH + (n+1) H(+)(in) = a plastoquinol + NADP(+) + n H(+)(out); Xref=Rhea:RHEA:426…						FUNCTION: NDH shuttles electrons from NAD(P)H:plastoquinone, via FMN and iron-sulfur (Fe-S) centers, to quinones in the photosynthetic chain and possibly in a chloroplast respiratory chain. The immediate electron acceptor for the enzyme in this species is believed to be plastoquinone. Couples the redox reaction to proton translocation, and thus conserves the redox energy in a proton gradient (By …		7.1.1.-		RHEA:42608 RHEA:42612							ATP synthesis coupled electron transport [GO:0042773]; electron transport coupled proton transport [GO:0015990]	chloroplast thylakoid membrane [GO:0009535]	NADH dehydrogenase (ubiquinone) activity [GO:0008137]; NADH dehydrogenase activity [GO:0003954]; quinone binding [GO:0048038]	chloroplast thylakoid membrane [GO:0009535]; NADH dehydrogenase (ubiquinone) activity [GO:0008137]; NADH dehydrogenase activity [GO:0003954]; quinone binding [GO:0048038]; ATP synthesis coupled electron transport [GO:0042773]; electron transport coupled proton transport [GO:0015990]	GO:0003954; GO:0008137; GO:0009535; GO:0015990; GO:0042773; GO:0048038
6797541	B5LMS4	reviewed	NU4LC_CICAR	NAD(P)H-quinone oxidoreductase subunit 4L, chloroplastic (EC 7.1.1.-) (NAD(P)H dehydrogenase subunit 4L) (NADH-plastoquinone oxidoreductase subunit 4L)	ndhE	Cicer arietinum (Chickpea) (Garbanzo)	101				CATALYTIC ACTIVITY: Reaction=a plastoquinone + NADH + (n+1) H(+)(in) = a plastoquinol + NAD(+) + n H(+)(out); Xref=Rhea:RHEA:42608, Rhea:RHEA-COMP:9561, Rhea:RHEA-COMP:9562, ChEBI:CHEBI:15378, ChEBI:CHEBI:17757, ChEBI:CHEBI:57540, ChEBI:CHEBI:57945, ChEBI:CHEBI:62192; Evidence={ECO:0000255|HAMAP-Rule:MF_01456}; CATALYTIC ACTIVITY: Reaction=a plastoquinone + NADPH + (n+1) H(+)(in) = a plastoquinol…						FUNCTION: NDH shuttles electrons from NAD(P)H:plastoquinone, via FMN and iron-sulfur (Fe-S) centers, to quinones in the photosynthetic chain and possibly in a chloroplast respiratory chain. The immediate electron acceptor for the enzyme in this species is believed to be plastoquinone. Couples the redox reaction to proton translocation, and thus conserves the redox energy in a proton gradient. {EC…		7.1.1.-		RHEA:42608 RHEA:42612							ATP synthesis coupled electron transport [GO:0042773]; photosynthesis, light reaction [GO:0019684]	chloroplast thylakoid membrane [GO:0009535]; NADH dehydrogenase complex [GO:0030964]	oxidoreductase activity, acting on NAD(P)H, quinone or similar compound as acceptor [GO:0016655]; quinone binding [GO:0048038]	chloroplast thylakoid membrane [GO:0009535]; NADH dehydrogenase complex [GO:0030964]; oxidoreductase activity, acting on NAD(P)H, quinone or similar compound as acceptor [GO:0016655]; quinone binding [GO:0048038]; ATP synthesis coupled electron transport [GO:0042773]; photosynthesis, light reaction [GO:0019684]	GO:0009535; GO:0016655; GO:0019684; GO:0030964; GO:0042773; GO:0048038
Upregulation
From	Entry	Reviewed	Entry Name	Protein names	Gene Names	Organism	Length	Absorption	Binding site	Active site	Catalytic activity	Cofactor	DNA binding	pH dependence	Pathway	Kinetics	Function [CC]	Activity regulation	EC number	Redox potential	Rhea ID	Site	Temperature dependence	Annotation	Interacts with	Subunit structure	Tissue specificity	Developmental stage	Gene Ontology (biological process)	Gene Ontology (cellular component)	Gene Ontology (molecular function)	Gene Ontology (GO)	Gene Ontology IDs	Intramembrane	Topological domain	Transmembrane	Subcellular location [CC]
101503652	O49816	reviewed	LEA1_CICAR	Late embryogenesis abundant protein 1 (CapLEA-1)		Cicer arietinum (Chickpea) (Garbanzo)	177																	2.0			TISSUE SPECIFICITY: Highest expression is found in seeds. No expression detected in adult tissues. {ECO:0000269|Ref.1}.	DEVELOPMENTAL STAGE: Not expressed in the first stages of embryogenesis. Levels increase during late embryogenesis and decrease in germinating seedlings. {ECO:0000269|Ref.1}.

## Sheet: C_12vsS_12
Downregulation
From	Entry	Reviewed	Entry Name	Protein names	Gene Names	Organism	Length	Absorption	Binding site	Active site	Catalytic activity	DNA binding	Cofactor	Activity regulation	EC number	Function [CC]	Pathway	Kinetics	pH dependence	Temperature dependence	Site	Rhea ID	Redox potential	Annotation	Interacts with	Developmental stage	Tissue specificity	Gene Ontology (biological process)	Gene Ontology (cellular component)	Gene Ontology (GO)	Gene Ontology (molecular function)	Gene Ontology IDs	Intramembrane	Subcellular location [CC]	Topological domain	Transmembrane
6797467	B5LML8	reviewed	RR14_CICAR	Small ribosomal subunit protein uS14c (30S ribosomal protein S14, chloroplastic)	rps14	Cicer arietinum (Chickpea) (Garbanzo)	100									FUNCTION: Binds 16S rRNA, required for the assembly of 30S particles. {ECO:0000255|HAMAP-Rule:MF_00537}.								2.0				translation [GO:0006412]	chloroplast [GO:0009507]; small ribosomal subunit [GO:0015935]	chloroplast [GO:0009507]; small ribosomal subunit [GO:0015935]; rRNA binding [GO:0019843]; structural constituent of ribosome [GO:0003735]; translation [GO:0006412]	rRNA binding [GO:0019843]; structural constituent of ribosome [GO:0003735]	GO:0003735; GO:0006412; GO:0009507; GO:0015935; GO:0019843		SUBCELLULAR LOCATION: Plastid, chloroplast.
6797490	B5LMN4	reviewed	ACCD_CICAR	Acetyl-coenzyme A carboxylase carboxyl transferase subunit beta, chloroplastic (ACCase subunit beta) (Acetyl-CoA carboxylase carboxyltransferase subunit beta) (EC 2.1.3.15)	accD	Cicer arietinum (Chickpea) (Garbanzo)	460		BINDING 183; /ligand="Zn(2+)"; /ligand_id="ChEBI:CHEBI:29105"; /evidence="ECO:0000255|HAMAP-Rule:MF_01395"; BINDING 186; /ligand="Zn(2+)"; /ligand_id="ChEBI:CHEBI:29105"; /evidence="ECO:0000255|HAMAP-Rule:MF_01395"; BINDING 202; /ligand="Zn(2+)"; /ligand_id="ChEBI:CHEBI:29105"; /evidence="ECO:0000255|HAMAP-Rule:MF_01395"; BINDING 205; /ligand="Zn(2+)"; /ligand_id="ChEBI:CHEBI:29105"; /evidence="E…		CATALYTIC ACTIVITY: Reaction=N(6)-carboxybiotinyl-L-lysyl-[protein] + acetyl-CoA = N(6)-biotinyl-L-lysyl-[protein] + malonyl-CoA; Xref=Rhea:RHEA:54728, Rhea:RHEA-COMP:10505, Rhea:RHEA-COMP:10506, ChEBI:CHEBI:57288, ChEBI:CHEBI:57384, ChEBI:CHEBI:83144, ChEBI:CHEBI:83145; EC=2.1.3.15; Evidence={ECO:0000255|HAMAP-Rule:MF_01395};		COFACTOR: Name=Zn(2+); Xref=ChEBI:CHEBI:29105; Evidence={ECO:0000255|HAMAP-Rule:MF_01395}; Note=Binds 1 zinc ion per subunit. {ECO:0000255|HAMAP-Rule:MF_01395};		2.1.3.15	FUNCTION: Component of the acetyl coenzyme A carboxylase (ACC) complex. Biotin carboxylase (BC) catalyzes the carboxylation of biotin on its carrier protein (BCCP) and then the CO(2) group is transferred by the transcarboxylase to acetyl-CoA to form malonyl-CoA. {ECO:0000255|HAMAP-Rule:MF_01395}.	PATHWAY: Lipid metabolism; malonyl-CoA biosynthesis; malonyl-CoA from acetyl-CoA: step 1/1. {ECO:0000255|HAMAP-Rule:MF_01395}.					RHEA:54728		3.0				fatty acid biosynthetic process [GO:0006633]; malonyl-CoA biosynthetic process [GO:2001295]	acetyl-CoA carboxylase complex [GO:0009317]; chloroplast stroma [GO:0009570]	acetyl-CoA carboxylase complex [GO:0009317]; chloroplast stroma [GO:0009570]; acetyl-CoA carboxylase activity [GO:0003989]; ATP binding [GO:0005524]; carboxyl- or carbamoyltransferase activity [GO:0016743]; zinc ion binding [GO:0008270]; fatty acid biosynthetic process [GO:0006633]; malonyl-CoA biosynthetic process [GO:2001295]	acetyl-CoA carboxylase activity [GO:0003989]; ATP binding [GO:0005524]; carboxyl- or carbamoyltransferase activity [GO:0016743]; zinc ion binding [GO:0008270]	GO:0003989; GO:0005524; GO:0006633; GO:0008270; GO:0009317; GO:0009570; GO:0016743; GO:2001295		SUBCELLULAR LOCATION: Plastid, chloroplast stroma {ECO:0000255|HAMAP-Rule:MF_01395}.
6797466	B5LMM8	reviewed	ATPI_CICAR	ATP synthase subunit a, chloroplastic (ATP synthase F0 sector subunit a) (F-ATPase subunit IV)	atpI	Cicer arietinum (Chickpea) (Garbanzo)	247									FUNCTION: Key component of the proton channel; it plays a direct role in the translocation of protons across the membrane. {ECO:0000255|HAMAP-Rule:MF_01393}.								2.0					chloroplast thylakoid membrane [GO:0009535]; plasma membrane [GO:0005886]; proton-transporting ATP synthase complex, coupling factor F(o) [GO:0045263]	chloroplast thylakoid membrane [GO:0009535]; plasma membrane [GO:0005886]; proton-transporting ATP synthase complex, coupling factor F(o) [GO:0045263]; proton-transporting ATP synthase activity, rotational mechanism [GO:0046933]	proton-transporting ATP synthase activity, rotational mechanism [GO:0046933]	GO:0005886; GO:0009535; GO:0045263; GO:0046933		SUBCELLULAR LOCATION: Plastid, chloroplast thylakoid membrane {ECO:0000255|HAMAP-Rule:MF_01393}; Multi-pass membrane protein {ECO:0000255|HAMAP-Rule:MF_01393}.		TRANSMEM 38..58; /note="Helical"; /evidence="ECO:0000255|HAMAP-Rule:MF_01393"; TRANSMEM 95..115; /note="Helical"; /evidence="ECO:0000255|HAMAP-Rule:MF_01393"; TRANSMEM 134..154; /note="Helical"; /evidence="ECO:0000255|HAMAP-Rule:MF_01393"; TRANSMEM 199..219; /note="Helical"; /evidence="ECO:0000255|HAMAP-Rule:MF_01393"; TRANSMEM 220..240; /note="Helical"; /evidence="ECO:0000255|HAMAP-Rule:MF_01393"
6797540	B5LMS3	reviewed	NU6C_CICAR	NAD(P)H-quinone oxidoreductase subunit 6, chloroplastic (EC 7.1.1.-) (NAD(P)H dehydrogenase subunit 6) (NADH-plastoquinone oxidoreductase subunit 6)	ndhG	Cicer arietinum (Chickpea) (Garbanzo)	176				CATALYTIC ACTIVITY: Reaction=a plastoquinone + NADH + (n+1) H(+)(in) = a plastoquinol + NAD(+) + n H(+)(out); Xref=Rhea:RHEA:42608, Rhea:RHEA-COMP:9561, Rhea:RHEA-COMP:9562, ChEBI:CHEBI:15378, ChEBI:CHEBI:17757, ChEBI:CHEBI:57540, ChEBI:CHEBI:57945, ChEBI:CHEBI:62192; CATALYTIC ACTIVITY: Reaction=a plastoquinone + NADPH + (n+1) H(+)(in) = a plastoquinol + NADP(+) + n H(+)(out); Xref=Rhea:RHEA:426…				7.1.1.-	FUNCTION: NDH shuttles electrons from NAD(P)H:plastoquinone, via FMN and iron-sulfur (Fe-S) centers, to quinones in the photosynthetic chain and possibly in a chloroplast respiratory chain. The immediate electron acceptor for the enzyme in this species is believed to be plastoquinone. Couples the redox reaction to proton translocation, and thus conserves the redox energy in a proton gradient (By …						RHEA:42608 RHEA:42612		3.0					chloroplast thylakoid membrane [GO:0009535]	chloroplast thylakoid membrane [GO:0009535]; NADH dehydrogenase (ubiquinone) activity [GO:0008137]; quinone binding [GO:0048038]	NADH dehydrogenase (ubiquinone) activity [GO:0008137]; quinone binding [GO:0048038]	GO:0008137; GO:0009535; GO:0048038		SUBCELLULAR LOCATION: Plastid, chloroplast thylakoid membrane {ECO:0000250}; Multi-pass membrane protein {ECO:0000250}.		TRANSMEM 10..30; /note="Helical"; /evidence="ECO:0000255"; TRANSMEM 32..52; /note="Helical"; /evidence="ECO:0000255"; TRANSMEM 63..83; /note="Helical"; /evidence="ECO:0000255"; TRANSMEM 92..112; /note="Helical"; /evidence="ECO:0000255"; TRANSMEM 152..172; /note="Helical"; /evidence="ECO:0000255"
6797536	B5LMR9	reviewed	RR15_CICAR	Small ribosomal subunit protein uS15c (30S ribosomal protein S15, chloroplastic)	rps15	Cicer arietinum (Chickpea) (Garbanzo)	91																	2.0				translation [GO:0006412]	chloroplast [GO:0009507]; ribonucleoprotein complex [GO:1990904]; ribosome [GO:0005840]	chloroplast [GO:0009507]; ribonucleoprotein complex [GO:1990904]; ribosome [GO:0005840]; structural constituent of ribosome [GO:0003735]; translation [GO:0006412]	structural constituent of ribosome [GO:0003735]	GO:0003735; GO:0005840; GO:0006412; GO:0009507; GO:1990904		SUBCELLULAR LOCATION: Plastid, chloroplast.
6797537	B5LMS0	reviewed	NDHH_CICAR	NAD(P)H-quinone oxidoreductase subunit H, chloroplastic (EC 7.1.1.-) (NAD(P)H dehydrogenase subunit H) (NADH-plastoquinone oxidoreductase 49 kDa subunit) (NADH-plastoquinone oxidoreductase subunit H)	ndhH	Cicer arietinum (Chickpea) (Garbanzo)	393				CATALYTIC ACTIVITY: Reaction=a plastoquinone + NADH + (n+1) H(+)(in) = a plastoquinol + NAD(+) + n H(+)(out); Xref=Rhea:RHEA:42608, Rhea:RHEA-COMP:9561, Rhea:RHEA-COMP:9562, ChEBI:CHEBI:15378, ChEBI:CHEBI:17757, ChEBI:CHEBI:57540, ChEBI:CHEBI:57945, ChEBI:CHEBI:62192; Evidence={ECO:0000255|HAMAP-Rule:MF_01358}; CATALYTIC ACTIVITY: Reaction=a plastoquinone + NADPH + (n+1) H(+)(in) = a plastoquinol…				7.1.1.-	FUNCTION: NDH shuttles electrons from NAD(P)H:plastoquinone, via FMN and iron-sulfur (Fe-S) centers, to quinones in the photosynthetic chain and possibly in a chloroplast respiratory chain. The immediate electron acceptor for the enzyme in this species is believed to be plastoquinone. Couples the redox reaction to proton translocation, and thus conserves the redox energy in a proton gradient. {EC…						RHEA:42608 RHEA:42612		3.0				photosynthesis, light reaction [GO:0019684]	chloroplast thylakoid membrane [GO:0009535]	chloroplast thylakoid membrane [GO:0009535]; NAD binding [GO:0051287]; oxidoreductase activity, acting on NAD(P)H, quinone or similar compound as acceptor [GO:0016655]; quinone binding [GO:0048038]; photosynthesis, light reaction [GO:0019684]	NAD binding [GO:0051287]; oxidoreductase activity, acting on NAD(P)H, quinone or similar compound as acceptor [GO:0016655]; quinone binding [GO:0048038]	GO:0009535; GO:0016655; GO:0019684; GO:0048038; GO:0051287		SUBCELLULAR LOCATION: Plastid, chloroplast thylakoid membrane {ECO:0000255|HAMAP-Rule:MF_01358}; Peripheral membrane protein {ECO:0000255|HAMAP-Rule:MF_01358}; Stromal side {ECO:0000255|HAMAP-Rule:MF_01358}.
6797547	B5LMS9	reviewed	NU5C_CICAR	NAD(P)H-quinone oxidoreductase subunit 5, chloroplastic (EC 7.1.1.-) (NAD(P)H dehydrogenase subunit 5) (NADH-plastoquinone oxidoreductase subunit 5)	ndhF	Cicer arietinum (Chickpea) (Garbanzo)	744				CATALYTIC ACTIVITY: Reaction=a plastoquinone + NADH + (n+1) H(+)(in) = a plastoquinol + NAD(+) + n H(+)(out); Xref=Rhea:RHEA:42608, Rhea:RHEA-COMP:9561, Rhea:RHEA-COMP:9562, ChEBI:CHEBI:15378, ChEBI:CHEBI:17757, ChEBI:CHEBI:57540, ChEBI:CHEBI:57945, ChEBI:CHEBI:62192; CATALYTIC ACTIVITY: Reaction=a plastoquinone + NADPH + (n+1) H(+)(in) = a plastoquinol + NADP(+) + n H(+)(out); Xref=Rhea:RHEA:426…				7.1.1.-	FUNCTION: NDH shuttles electrons from NAD(P)H:plastoquinone, via FMN and iron-sulfur (Fe-S) centers, to quinones in the photosynthetic chain and possibly in a chloroplast respiratory chain. The immediate electron acceptor for the enzyme in this species is believed to be plastoquinone. Couples the redox reaction to proton translocation, and thus conserves the redox energy in a proton gradient (By …						RHEA:42608 RHEA:42612		3.0				ATP synthesis coupled electron transport [GO:0042773]; electron transport coupled proton transport [GO:0015990]	chloroplast thylakoid membrane [GO:0009535]	chloroplast thylakoid membrane [GO:0009535]; NADH dehydrogenase (ubiquinone) activity [GO:0008137]; NADH dehydrogenase activity [GO:0003954]; quinone binding [GO:0048038]; ATP synthesis coupled electron transport [GO:0042773]; electron transport coupled proton transport [GO:0015990]	NADH dehydrogenase (ubiquinone) activity [GO:0008137]; NADH dehydrogenase activity [GO:0003954]; quinone binding [GO:0048038]	GO:0003954; GO:0008137; GO:0009535; GO:0015990; GO:0042773; GO:0048038		SUBCELLULAR LOCATION: Plastid, chloroplast thylakoid membrane {ECO:0000250}; Multi-pass membrane protein {ECO:0000250}.		TRANSMEM 9..29; /note="Helical"; /evidence="ECO:0000255"; TRANSMEM 40..60; /note="Helical"; /evidence="ECO:0000255"; TRANSMEM 89..109; /note="Helical"; /evidence="ECO:0000255"; TRANSMEM 125..145; /note="Helical"; /evidence="ECO:0000255"; TRANSMEM 147..167; /note="Helical"; /evidence="ECO:0000255"; TRANSMEM 185..205; /note="Helical"; /evidence="ECO:0000255"; TRANSMEM 219..239; /note="Helical"; /ev…
6797541	B5LMS4	reviewed	NU4LC_CICAR	NAD(P)H-quinone oxidoreductase subunit 4L, chloroplastic (EC 7.1.1.-) (NAD(P)H dehydrogenase subunit 4L) (NADH-plastoquinone oxidoreductase subunit 4L)	ndhE	Cicer arietinum (Chickpea) (Garbanzo)	101				CATALYTIC ACTIVITY: Reaction=a plastoquinone + NADH + (n+1) H(+)(in) = a plastoquinol + NAD(+) + n H(+)(out); Xref=Rhea:RHEA:42608, Rhea:RHEA-COMP:9561, Rhea:RHEA-COMP:9562, ChEBI:CHEBI:15378, ChEBI:CHEBI:17757, ChEBI:CHEBI:57540, ChEBI:CHEBI:57945, ChEBI:CHEBI:62192; Evidence={ECO:0000255|HAMAP-Rule:MF_01456}; CATALYTIC ACTIVITY: Reaction=a plastoquinone + NADPH + (n+1) H(+)(in) = a plastoquinol…				7.1.1.-	FUNCTION: NDH shuttles electrons from NAD(P)H:plastoquinone, via FMN and iron-sulfur (Fe-S) centers, to quinones in the photosynthetic chain and possibly in a chloroplast respiratory chain. The immediate electron acceptor for the enzyme in this species is believed to be plastoquinone. Couples the redox reaction to proton translocation, and thus conserves the redox energy in a proton gradient. {EC…						RHEA:42608 RHEA:42612		3.0				ATP synthesis coupled electron transport [GO:0042773]; photosynthesis, light reaction [GO:0019684]	chloroplast thylakoid membrane [GO:0009535]; NADH dehydrogenase complex [GO:0030964]	chloroplast thylakoid membrane [GO:0009535]; NADH dehydrogenase complex [GO:0030964]; oxidoreductase activity, acting on NAD(P)H, quinone or similar compound as acceptor [GO:0016655]; quinone binding [GO:0048038]; ATP synthesis coupled electron transport [GO:0042773]; photosynthesis, light reaction [GO:0019684]	oxidoreductase activity, acting on NAD(P)H, quinone or similar compound as acceptor [GO:0016655]; quinone binding [GO:0048038]	GO:0009535; GO:0016655; GO:0019684; GO:0030964; GO:0042773; GO:0048038		SUBCELLULAR LOCATION: Plastid, chloroplast thylakoid membrane {ECO:0000255|HAMAP-Rule:MF_01456}; Multi-pass membrane protein {ECO:0000255|HAMAP-Rule:MF_01456}.		TRANSMEM 2..22; /note="Helical"; /evidence="ECO:0000255|HAMAP-Rule:MF_01456"; TRANSMEM 32..52; /note="Helical"; /evidence="ECO:0000255|HAMAP-Rule:MF_01456"; TRANSMEM 61..81; /note="Helical"; /evidence="ECO:0000255|HAMAP-Rule:MF_01456"
