# Supplementary material for: Computational studies deciphered the role of key genes and associated networks regulating the defense mechanism in chickpea under Fusarium oxysporum f. sp. ciceris induced wilt condition
Source: Plant Signal Behav. 2026 Feb 18;21(1):2631915. doi: 10.1080/15592324.2026.2631915 (PMC12928610; doi:10.1080/15592324.2026.2631915)
Supplement: Supplementary material — Supplementary_File_S3_CAZymes.xlsx [file KPSB_A_2631915_SM7590.xlsx]

## Sheet: A C_7vsS_7
Predicted CAZymes and their description during 7dpi to Foc infection
Gene Symbol	Description	EC#	HMMER	dbCAN_sub	DIAMOND	Signalp	#ofTools
LOC101489131	glucan endo-1,3-beta-glucosidase	3.2.1.39	GH17(1-306)	GH17_e62	GH17	N	3
LOC101514192	peroxidase 7-like	N	AA2(8-125)	N	N	N	1
LOC101512456	peroxidase 7-like	N	AA2(2-230)	N	N	N	1
LOC101499824	chitinase 2-like	-	GH18(62-237)	GH18_e382	GH18	N	3
LOC101508484	putative pectate lyase 2	-	PL1_1(131-258)	PL1_e0	PL1_1	N	3
LOC101510559	soyasapogenol B glucuronide galactosyltransferase	-	GT1(281-465)	GT1_e127	GT1	N	3
LOC101503370	glucan endo-1,3-beta-glucosidase 8-like	-	GH17(29-261)+CBM43(284-365)	GH17_e25+CBM43_e18	CBM43+GH17	N	3
LOC101492507	UDP-glycosyltransferase	2.4.1.-|2.4.1.121	GT1(36-206)	GT1_e513	GT1	N	3
LOC101509528	glycosyltransferase	2.4.2.-	GT47(3-112)	GT47_e20	N	N	2
LOC101509528	glycosyltransferase	-	GT47(12-176)	GT47_e12	GT47	N	3
LOC101506422	putative pectinesterase/pectinesterase inhibitor 24	3.1.1.11	CE8(6-121)	CE8_e32	N	N	2
LOC101496338	endoglucanase 12	3.2.1.4|3.2.1.-	GH9(6-165)	GH9_e0	N	N	2
LOC101504066	pectinesterase-like	-	CE8(6-220)	CE8_e57	CE8	N	3
LOC101511048	thaumatin-like pathogenesis-related protein 4-like	-	GH152(33-154)	GH152_e0	N	Y(1-30)	2
LOC101491589	berberine bridge enzyme-like 17	1.1.3.-	AA7(80-298)	AA7_e4	N	N	2
LOC101507312	major pollen allergen Ole e 10-like	-	CBM43(36-115)	CBM43_e44	N	N	2
LOC101507312	major pollen allergen Ole e 10-like	-	CBM43(36-115)	CBM43_e44	N	N	2
LOC101511929	putative pectinesterase/pectinesterase inhibitor 24	3.1.1.11	CE8(6-214)	CE8_e32	CE8	N	3
LOC101493988	putative pectate lyase 2	-	PL1_1(116-245)	PL1_e0	N	N	2
LOC101506904	long-chain-alcohol oxidase FAO4A-like	N	AA3(2-493)	N	N	N	1
LOC101505734	laccase-11	-	AA1(1-308)	AA1_e19	AA1	N	3
LOC101501337	thaumatin-like protein 1	-	GH152(41-236)	GH152_e20	GH152	Y(1-35)	3
LOC101495631	probable pectinesterase/pectinesterase inhibitor 41	3.1.1.11	CE8(3-212)	CE8_e32	CE8	N	3
LOC101495631	probable pectinesterase/pectinesterase inhibitor 41	3.1.1.11	CE8(3-212)	CE8_e32	CE8	N	3
LOC101495631	probable pectinesterase/pectinesterase inhibitor 41	3.1.1.11	CE8(3-212)	CE8_e32	CE8	N	3
LOC101509495	PLASMODESMATA CALLOSE-BINDING PROTEIN 3-like	-	CBM43(31-109)	CBM43_e42	N	Y(1-28)	2
LOC101512927	chitinase 2-like	3.2.1.14	GH18(62-239)	GH18_e111	GH18	N	3
UGT88E11	UDP-glycosyltransferase 1	2.4.1.-|2.4.1.35|2.4.1.253|2.4.1.286|2.4.1.170|2.4.1.189	GT1(262-442)	GT1_e18	GT1	N	3
LOC101498058	xyloglucan endotransglucosylase/hydrolase 2-like	N	GH16_20(16-83)	N	N	N	1
LOC101498842	pectinesterase-like	3.1.1.11	CE8(8-129)	CE8_e24	N	N	2
LOC101514581	isoflavone 7-O-glucosyltransferase 1-like	2.4.1.-|2.4.1.35|2.4.1.253|2.4.1.286|2.4.1.170|2.4.1.189	GT1(112-308)	GT1_e18	GT1	N	3
LOC101497138	ruBisCO-associated protein-like	-	N	GH18_e382	N	N	1
LOC101495409	uncharacterized LOC101495409	-	N	AA1_e2	N	N	1
LOC101513883	uncharacterized LOC101513883	-	N	GT31_e94	GT31	N	2
LOC101492507	UDP-glycosyltransferase 74E2	2.4.1.-|2.4.1.121	N	GT1_e513	GT1	N	2
LOC101506417	cellulose synthase-like protein E1	-	N	GT2	N	N	1
LOC101506417	cellulose synthase-like protein E1	-	N	GT2	N	N	1
LOC101514477	galactinol--sucrose galactosyltransferase-like	2.4.1.82|2.4.1.67|-	N	GH36_e16+GH36_e13	GH36	N	2
LOC101498991	uncharacterized LOC101498991	-	N	GH18_e382	N	N	1
UGT88E10	UDP-glycosyltransferase 1	2.4.1.-|2.4.1.35|2.4.1.253|2.4.1.286|2.4.1.170|2.4.1.189	N	GT1_e18	GT1	N	2
LOC101489106	chalcone synthase 1	N	N	N	GH34	N	1
LOC101497082	uncharacterized LOC101497082	N	N	N	GH38	N	1
LOC101502380	hydroxyproline O-galactosyltransferase GALT2	N	N	N	GT31	N	1
LOC101506259	probable sucrose-phosphate synthase 2	N	N	N	GT1	N	1
LOC101511551	heat shock protein 83	N	N	N	GH152	N	1
LOC101514477	galactinol--sucrose galactosyltransferase-like	N	N	N	GH36	N	1
LOC113784809	DNA-directed RNA polymerase subunit beta''-like	N	N	N	GH34	N	1
LOC105852328	uncharacterized LOC105852328	N	N	N	GH28	N	1
CiarC_p021	RNA polymerase beta	N	N	N	GH34	N	1

## Sheet: B C_12vsS_12
Predicted CAZymes and their description during 12dpi to Foc infection
Gene Symbol	Description	EC#	HMMER	dbCAN_sub	DIAMOND	Signalp	#ofTools
LOC101499824	chitinase 2-like	-	GH18(62-237)	GH18_e382	GH18	N	3
LOC101510559	soyasapogenol B glucuronide galactosyltransferase	-	GT1(281-465)	GT1_e127	GT1	N	3
LOC101503505	acidic endochitinase-like	3.2.1.14|3.2.1.17	GH18(28-247)	GH18_e81	GH18	Y(1-26)	3
UGT73AA1	UDP-glycosyltransferase 73C4	2.4.1.35|2.4.1.203|2.4.1.91	GT1(280-473)	GT1_e19	GT1	N	3
LOC101506967	alpha-amylase-like	3.2.1.1	GH13_6(4-273)	GH13_e143	GH13_6	N	3
LOC101514256	peroxidase 12	N	AA2(3-144)	N	N	N	1
LOC101495562	L-ascorbate oxidase homolog	-	AA1(43-334)	AA1_e45	AA0	N	3
LOC101509528	probable glycosyltransferase	2.4.2.-	GT47(3-112)	GT47_e20	N	N	2
LOC101509528	probable glycosyltransferase	-	GT47(12-176)	GT47_e12	GT47	N	3
LOC101511459	glucan endo-1,3-beta-D-glucosidase-like	-	CBM43(4-57)	CBM43_e49	N	N	2
LOC101509535	glucan endo-1,3-beta-glucosidase-like	3.2.1.39	GH17(2-288)	GH17_e62	GH17	N	3
LOC101507312	major pollen allergen Ole e 10-like	-	CBM43(36-115)	CBM43_e44	N	N	2
LOC101507312	major pollen allergen Ole e 10-like	-	CBM43(36-115)	CBM43_e44	N	N	2
LOC101505727	hydroquinone glucosyltransferase-like	2.4.1.-	GT1(253-436)	GT1_e124	GT1	N	3
LOC101501337	thaumatin-like protein 1	-	GH152(41-236)	GH152_e20	GH152	Y(1-35)	3
LOC101495631	pectinesterase/pectinesterase inhibitor 41	3.1.1.11	CE8(3-212)	CE8_e32	CE8	N	3
LOC101495953	probable pectinesterase/pectinesterase inhibitor 20	3.1.1.11	CE8(3-212)	CE8_e32	CE8	N	3
LOC101509495	PLASMODESMATA CALLOSE-BINDING PROTEIN 3-like	-	CBM43(31-109)	CBM43_e42	N	Y(1-28)	2
LOC101498058	xyloglucan endotransglucosylase/hydrolase 2-like	N	GH16_20(16-83)	N	N	N	1
LOC101498842	pectinesterase-like	3.1.1.11	CE8(8-129)	CE8_e24	N	N	2
LOC101496794	uncharacterized LOC101496794	-	N	GT31_e94	GT31	N	2
LOC101507126	chitinase 2-like	-	N	GH18_e382	N	N	1
LOC101497470	ruBisCO-associated protein-like	-	N	GH18_e382	N	N	1
LOC101508922	ruBisCO-associated protein-like	-	N	GH18_e382	N	N	1
LOC101503922	probable xyloglucan endotransglucosylase/hydrolase protein 32	3.2.1.151|2.4.1.207	N	GH16_e232	N	N	1
LOC101506417	cellulose synthase-like protein E1	-	N	GT2	N	N	1
LOC101506417	cellulose synthase-like protein E1	-	N	GT2	N	N	1
LOC101515697	laccase-7-like	-	N	AA1_e28	N	N	1
LOC101498991	uncharacterized LOC101498991	-	N	GH18_e382	N	N	1
UGT88E10	UDP-glycosyltransferase 1	2.4.1.-|2.4.1.35|2.4.1.253|2.4.1.286|2.4.1.170|2.4.1.189	N	GT1_e18	GT1	N	2
LOC101511630	uncharacterized LOC101511630	-	N	GT31_e58	GT31	N	2
LOC113785031	uncharacterized LOC113785031	-	N	GT2	N	N	1
LOC101489106	chalcone synthase 1	N	N	N	GH34	N	1
LOC101490314	putative multidrug resistance protein	N	N	N	CE8	N	1
LOC101493301	ABC transporter G family member 39-like	N	N	N	CBM48+GH13_8	N	1
LOC101502380	hydroxyproline O-galactosyltransferase GALT2	N	N	N	GT31	N	1
LOC101507239	ABC transporter B family member 19-like	N	N	N	GH33	N	1
LOC113785029	uncharacterized protein LOC113785029	N	N	N	GH38	N	1
LOC101515120	heat shock cognate protein 80	N	N	N	GH152	N	1
LOC101511551	heat shock protein 83	N	N	N	GH152	N	1
LOC101508711	protein PHYLLO, chloroplastic	N	N	N	GH38	N	1
LOC113784809	DNA-directed RNA polymerase subunit beta	N	N	N	GH34	N	1
CiarC_p021	RNA polymerase beta	N	N	N	GH34	N	1

## Sheet: C S_7vsS_12
Predicted CAZymes and their description at S_7vsS_12
Gene Symbol	Description	EC#	HMMER	dbCAN_sub	DIAMOND	SignalP	# of Tools
LOC101495166	beta-D-xylosidase 1	3.2.1.37|3.2.1.55|3.2.1.21|3.2.1.6|3.2.1.73	GH3(9-100)	GH3_e0	N	N	2
UGT91H8	soyasaponin III rhamnosyltransferase	-	GT1(260-452)	GT1_e664	GT1	N	3
LOC101512456	peroxidase 7-like	N	AA2(2-230)	N	N	N	1
UGT73AB1	UDP-glycosyltransferase 73D1	2.4.1.35|2.4.1.203|2.4.1.91	GT1(273-448)	GT1_e19	GT1	N	3
LOC101489359	granule-bound starch synthase 2, chloroplastic/amyloplastic	2.4.1.21|2.4.1.242	GT5(14-301)	GT5_e13	GT5	N	3
LOC101513984	cationic peroxidase 1-like	N	AA2(1-159)	N	N	N	1
UGT82A3	UDP-glycosyltransferase 82A1	-	GT1(55-266)	GT1_e78	GT1	N	3
UGT85H6	7-deoxyloganetin glucosyltransferase	2.4.1.-|2.4.1.35|2.4.1.203|2.4.1.202	GT1(92-267)	GT1_e176	GT1	N	3
LOC101502940	hydroquinone glucosyltransferase	2.4.1.-	GT1(257-445)	GT1_e124	GT1	N	3
LOC101488941	pectinesterase-like	3.1.1.11	CE8(1-192)	CE8_e22	CE8	N	3
UGT73P7	uncharacterized UGT73P7	-	GT1(276-462)	GT1_e127	GT1	N	3
UGT73P7	uncharacterized UGT73P7	-	GT1(274-459)	GT1_e127	GT1	N	3
LOC101511003	UDP-glycosyltransferase 73C3	2.4.1.35|2.4.1.203|2.4.1.91	GT1(57-260)	GT1_e19	GT1	N	3
UGT72Z1	hydroquinone glucosyltransferase	2.4.1.-	GT1(258-449)	GT1_e124	GT1	N	3
LOC101501032	peroxidase 44	N	AA2(2-199)	N	N	N	1
LOC101503186	hevamine-A-like	3.2.1.14|3.2.1.17	GH18(29-248)	GH18_e81	GH18	Y(1-27)	3
LOC101492647	peroxidase 5-like	N	AA2(4-233)	N	N	N	1
LOC101500122	probable pectate lyase 5	4.2.2.2	PL1_1(20-182)	PL1_e75	N	N	2
LOC101496338	endoglucanase 12	3.2.1.4|3.2.1.-	GH9(6-165)	GH9_e0	N	N	2
UGT73K2	UDP-glucose flavonoid 3-O-glucosyltransferase 7	2.4.1.35|2.4.1.203|2.4.1.91	GT1(262-452)	GT1_e19	GT1	N	3
LOC101501002	class V chitinase	3.2.1.-	GH18(49-369)	GH18_e377	GH18	Y(1-43)	3
LOC101503912	thaumatin-like protein 1	-	GH152(1-145)	GH152_e1	N	N	2
LOC101494122	beta-amylase 3, chloroplastic	3.2.1.2	GH14(1-211)	GH14_e0	GH14	N	3
LOC101510867	soyasapogenol B glucuronide galactosyltransferase	2.4.1.17|2.4.1.-	GT1(260-467)	GT1_e495	GT1	N	3
LOC101495953	probable pectinesterase/pectinesterase inhibitor 20	3.1.1.11	CE8(3-212)	CE8_e32	CE8	N	3
LOC101496289	probable pectinesterase/pectinesterase inhibitor 7	3.1.1.11	CE8(3-212)	CE8_e32	CE8	N	3
LOC101499037	probable endo-1,3(4)-beta-glucanase ARB_01444	3.2.1.39	GH81(18-662)	GH81_e4	GH81	N	3
UGT88E8	UDP-glycosyltransferase 1	2.4.1.-|2.4.1.35|2.4.1.253|2.4.1.286|2.4.1.170|2.4.1.189	GT1(265-453)	GT1_e18	GT1	N	3
UGT88E11	UDP-glycosyltransferase 1	2.4.1.-|2.4.1.35|2.4.1.253|2.4.1.286|2.4.1.170|2.4.1.189	GT1(262-442)	GT1_e18	GT1	N	3
LOC101508865	probable polygalacturonase At3g15720	N	GH109(5-153)	N	N	N	1
LOC105851450	hydroquinone glucosyltransferase	2.4.1.-	GT1(281-470)	GT1_e124	GT1	N	3
LOC101510634	L-ascorbate oxidase homolog	-	N	AA1_e2	N	N	1
LOC101497138	ruBisCO-associated protein-like	-	N	GH18_e382	N	N	1
LOC101497470	ruBisCO-associated protein-like	-	N	GH18_e382	N	N	1
LOC101504579	galactinol synthase 2-like	2.4.1.123|2.4.1.-	N	GT8_e249	N	N	1
LOC101504579	galactinol synthase 2-like	2.4.1.123|2.4.1.-	N	GT8_e249	N	N	1
LOC101499686	cellulose synthase-like protein G1	-	N	GT2	N	N	1
LOC101499686	cellulose synthase-like protein G1	-	N	GT2	N	N	1
LOC101499287	cellulose synthase-like protein G2	-	N	GT2	N	N	1
LOC101499287	cellulose synthase-like protein G2	-	N	GT2	N	N	1
LOC101498991	uncharacterized LOC101498991	-	N	GH18_e382	N	N	1
LOC101488941	pectinesterase-like	N	N	N	CE8	N	1
LOC101489106	chalcone synthase 1	N	N	N	GH34	N	1
LOC101497568	epidermis-specific secreted glycoprotein EP1	N	N	N	GH1	N	1
LOC101502468	tubulin beta-1 chain	N	N	N	GH146	N	1
LOC101511551	heat shock protein 83	N	N	N	GH152	N	1
LOC101513808	chalcone synthase 1B	N	N	N	GH34	Y(1-21)	1

## Sheet: D
Predicted CAZymes expressed only during a single condition
Gene symbol	Description	EC#	HMMER	dbCAN_sub	DIAMOND	SignalP	# of Tools	Condition
LOC101503370	glucan endo-1,3-beta-glucosidase 8-like	-	GH17(29-261)+CBM43(284-365)	GH17_e25+CBM43_e18	CBM43+GH17	N	3	C_7vsS_7
LOC101491589	berberine bridge enzyme-like 17	1.1.3.-	AA7(80-298)	AA7_e4	N	N	2	C_7vsS_7
LOC101506904	long-chain-alcohol oxidase FAO4A-like	N	AA3(2-493)	N	N	N	1	C_7vsS_7
LOC105852328	uncharacterized LOC105852328	N	N	N	GH28	N	1	C_7vsS_7
LOC101506967	alpha-amylase-like	3.2.1.1	GH13_6(4-273)	GH13_e143	GH13_6	N	3	C_12vsS_12
LOC101511459	glucan endo-1,3-beta-D-glucosidase-like	-	CBM43(4-57)	CBM43_e49	N	N	2	C_12vsS_12
LOC101503922	probable xyloglucan endotransglucosylase/hydrolase protein 32	3.2.1.151|2.4.1.207	N	GH16_e232	N	N	1	C_12vsS_12
LOC101493301	ABC transporter G family member 39-like	N	N	N	CBM48+GH13_8	N	1	C_12vsS_12
LOC101507239	ABC transporter B family member 19-like	N	N	N	GH33	N	1	C_12vsS_12
LOC101495166	beta-D-xylosidase 1	3.2.1.37|3.2.1.55|3.2.1.21|3.2.1.6|3.2.1.73	GH3(9-100)	GH3_e0	N	N	2	S_7vsS_12
LOC101489359	granule-bound starch synthase 2, chloroplastic/amyloplastic	2.4.1.21|2.4.1.242	GT5(14-301)	GT5_e13	GT5	N	3	S_7vsS_12
LOC101494122	beta-amylase 3, chloroplastic	3.2.1.2	GH14(1-211)	GH14_e0	GH14	N	3	S_7vsS_12
LOC101499037	probable endo-1,3(4)-beta-glucanase ARB_01444	3.2.1.39	GH81(18-662)	GH81_e4	GH81	N	3	S_7vsS_12
LOC101497568	epidermis-specific secreted glycoprotein EP1	N	N	N	GH1	N	1	S_7vsS_12
LOC101502468	tubulin beta-1 chain	N	N	N	GH146	N	1	S_7vsS_12
