# Supplementary material for: Computational studies deciphered the role of key genes and associated networks regulating the defense mechanism in chickpea under Fusarium oxysporum f. sp. ciceris induced wilt condition
Source: Plant Signal Behav. 2026 Feb 18;21(1):2631915. doi: 10.1080/15592324.2026.2631915 (PMC12928610; doi:10.1080/15592324.2026.2631915)
Supplement: Supplementary material — Supplementary_File_S7_Hubgenes.xlsx [file KPSB_A_2631915_SM7591.xlsx]

## Sheet: A C_7vsS_7
Top 100 hub genes based on their connectivity of degree, EPC, MCC and MNC at 7dpi to Foc infection																92 common elements in "Degree", "EPC", "MNC" and "MCC":	Description
Degree				EPC				MCC				MNC				LOC101497545	40S ribosomal protein S5-like
Rank	Name	Score		Rank	Name	Score		Rank	Name	Score		Rank	Name	Score		LOC101510131	uncharacterized LOC101510131
1	LOC101497545	7		1	LOC101497545	8.511		1	LOC101497545	17		1	LOC101497545	6		LOC101501852	uncharacterized protein LOC101501852
2	LOC101510131	6		2	LOC101504926	8.46		2	LOC101504926	16		1	LOC101504926	6		LOC101504926	40S ribosomal protein S3-1-like
2	LOC101501852	6		3	LOC101501852	8.272		3	LOC101501852	14		3	LOC101497210	4		LOC101514192	peroxidase 7-like
2	LOC101504926	6		4	LOC101514192	8.064		4	LOC101515473	9		3	LOC101510131	4		LOC101508484	putative pectate lyase 2
5	LOC101514192	5		5	LOC101512456	7.75		5	LOC101514192	8		3	LOC105851647	4		LOC101493988	putative pectate lyase 2
5	LOC101508484	5		6	LOC101504066	6.908		5	LOC101497210	8		3	LOC101501852	4		LOC101500742	low-temperature-induced 65 kDa protein-like isoform X1
5	LOC101493988	5		7	LOC101515305	6.903		5	LOC101510131	8		3	LOC101515473	4		LOC101515473	photosynthetic NDH subunit of lumenal location 3, chloroplastic
5	LOC101500742	5		8	LOC101493988	6.851		8	LOC101512456	6		8	LOC101514192	3		LOC101498580	nitrate reductase [NADH]-like
5	LOC101515473	5		9	LOC101508484	6.808		8	LOC101504033	6		8	LOC101512456	3		LOC101497210	photosynthetic NDH subunit of lumenal location 4, chloroplastic isoform X2
5	LOC101498580	5		10	LOC101514980	6.737		8	LOC101494683	6		8	LOC101504033	3		LOC105851647	nudix hydrolase 17, mitochondrial-like, transcript variant X1
11	LOC101497210	4		11	LOC101495881	6.333		8	LOC105851647	6		8	LOC101494683	3		LOC113784843	delta-1-pyrroline-5-carboxylate synthase-like"
11	LOC105851647	4		12	LOC101510131	6.294		12	LOC101508484	5		12	LOC101515305	2		LOC101504066	pectinesterase-like
11	LOC113784843	4		13	LOC101495510	6.144		12	LOC101493988	5		12	LOC101514980	2		LOC101509269	WD repeat-containing protein 3
11	LOC101504066	4		14	LOC105851647	6.119		12	LOC101500742	5		12	LOC101512349	2		LOC101512456	peroxidase 7-like
15	LOC101509269	3		15	LOC101498580	5.951		12	LOC101498580	5		12	LOC101513776	2		LOC101496337	branched-chain amino acid aminotransferase 1, mitochondrial-like, transcript variant X4
15	LOC101512456	3		16	LOC113784843	5.77		16	LOC113784843	4		12	LOC101504102	2		LOC101495510	LOB domain-containing protein 15-like
15	LOC101496337	3		17	LOC101495631	5.765		16	LOC101504066	4		12	LOC101496957	2		LOC101495393	protein HEADING DATE 3B, transcript variant X3
15	LOC101495510	3		18	LOC101496289	5.751		18	LOC101509269	3		12	LOC101510378	2		LOC101504033	photosynthetic NDH subunit of subcomplex B 2, chloroplastic
15	LOC101495393	3		19	LOC101509269	5.731		18	LOC101496337	3		12	LOC101496337	2		LOC101494683	photosynthetic NDH subunit of lumenal location 1, chloroplastic
15	LOC101504033	3		20	LOC101495953	5.685		18	LOC101495510	3		12	LOC101495510	2		LOC101493269	uncharacterized protein LOC101493269
15	LOC101494683	3		21	LOC101491365	5.65		18	LOC101495393	3		12	LOC101501617	2		LOC101495881	DNA repair protein XRCC3 homolog
15	LOC101493269	3		22	LOC101498842	5.647		18	LOC101493269	3		12	LOC101495393	2		LOC101509101	filament-like plant protein 7
15	LOC101495881	3		23	LOC101502106	5.468		18	LOC101495881	3		12	LOC101493602	2		LOC101502106	aldehyde dehydrogenase family 3 member H1-like, transcript variant X2
15	LOC101509101	3		24	LOC101493269	5.456		18	LOC101509101	3		12	LOC113784843	2		LOC101490592	FAD synthetase 1, chloroplastic
15	LOC101502106	3		25	LOC101504817	5.26		18	LOC101502106	3		12	LOC101500742	2		LOC101515305	vestitone reductase-like isoform X1
15	LOC101490592	3		26	LOC101493602	5.079		18	LOC101490592	3		12	LOC101495881	2		LOC101514980	vestitone reductase-like
27	LOC101515305	2		27	LOC101493246	4.948		27	LOC101515305	2		12	LOC101504066	2		LOC101512349	protein NDH-DEPENDENT CYCLIC ELECTRON FLOW 5
27	LOC101514980	2		28	LOC101506422	4.861		27	LOC101514980	2		12	LOC101491365	2		LOC101513776	pectinesterase inhibitor 6-like
27	LOC101512349	2		29	LOC101496337	4.845		27	LOC101512349	2		12	LOC101495030	2		LOC101504102	uncharacterized protein LOC101504102
27	LOC101513776	2		30	LOC101500131	4.821		27	LOC101513776	2		12	LOC101515094	2		LOC101496957	uncharacterized LOC101496957
27	LOC101504102	2		31	LOC101511929	4.812		27	LOC101504102	2		12	LOC101490576	2		LOC101510414	beta-glucosidase 18-like
27	LOC101496957	2		32	LOC101490592	4.692		27	LOC101496957	2		12	LOC101509318	2		LOC101510378	arogenate dehydratase/prephenate dehydratase 2, chloroplastic-like, transcript variant X2
27	LOC101510414	2		33	LOC101510378	4.596		27	LOC101510414	2		12	LOC101495301	2		LOC101501617	uncharacterized protein At4g18490, transcript variant X1
27	LOC101510378	2		34	LOC101500742	4.535		27	LOC101510378	2		12	LOC101490130	2		LOC101494421	uncharacterized LOC101494421
27	LOC101501617	2		35	LOC101515473	4.511		27	LOC101501617	2		12	LOC101490592	2		LOC101495953	probable pectinesterase/pectinesterase inhibitor 20
27	LOC101494421	2		36	LOC101497210	4.41		27	LOC101494421	2		12	LOC101515785	2		LOC101498842	pectinesterase-like
27	LOC101495953	2		37	LOC101494683	4.242		27	LOC101495953	2		12	LOC101488540	2		LOC101496289	probable pectinesterase/pectinesterase inhibitor 7
27	LOC101498842	2		38	LOC101504033	4.239		27	LOC101498842	2		12	LOC101504817	2		LOC101495631	probable pectinesterase/pectinesterase inhibitor 41
27	LOC101496289	2		39	LOC101495393	4.235		27	LOC101496289	2		39	LOC101509269	1		LOC101493602	rho guanine nucleotide exchange factor 8-like
27	LOC101495631	2		40	LOC101509101	3.93		27	LOC101495631	2		39	LOC101510414	1		LOC101491365	LOW QUALITY PROTEIN: DNA repair protein RAD50
27	LOC101493602	2		41	LOC101512349	3.887		27	LOC101493602	2		39	LOC101496338	1		LOC101495030	splicing factor 3B subunit 2
27	LOC101491365	2		42	LOC101495557	3.886		27	LOC101491365	2		39	LOC101495838	1		LOC101515094	pre-mRNA-processing factor 17
27	LOC101495030	2		43	LOC101494421	3.861		27	LOC101495030	2		39	LOC101508484	1		LOC101490576	pre-mRNA-splicing factor prp12 isoform X1
27	LOC101515094	2		44	LOC101507312	3.856		27	LOC101515094	2		39	LOC101496899	1		LOC101509318	phytoene synthase 2, chloroplastic-like, transcript variant X1
27	LOC101490576	2		45	LOC101488540	3.83		27	LOC101490576	2		39	LOC101495614	1		LOC101495301	ent-copalyl diphosphate synthase, chloroplastic-like isoform X1
27	LOC101509318	2		46	LOC101501617	3.817		27	LOC101509318	2		39	LOC101495557	1		LOC101490130	heterodimeric geranylgeranyl pyrophosphate synthase large subunit 1, chloroplastic
27	LOC101495301	2		47	LOC101515785	3.8		27	LOC101495301	2		39	LOC101495660	1		LOC101515785	purple acid phosphatase 7-like
27	LOC101490130	2		48	LOC101503875	3.781		27	LOC101490130	2		39	LOC101495196	1		LOC101488540	purple acid phosphatase 8
27	LOC101515785	2		49	LOC101499983	3.701		27	LOC101515785	2		39	LOC101494421	1		ARF4	auxin response factor 10
27	LOC101488540	2		50	LOC101501186	3.654		27	LOC101488540	2		39	LOC101495953	1		mip4	aquaporin NIP2-1-like
27	ARF4	2		51	LOC101488983	3.547		27	ARF4	2		39	LOC101498842	1		LOC101509866	cytochrome P450 85A-like
27	mip4	2		52	LOC101498311	3.461		27	mip4	2		39	LOC101496289	1		LOC101504817	LOB domain-containing protein 12
27	LOC101509866	2		53	LOC101502196	3.355		27	LOC101509866	2		39	LOC101495631	1		LOC101502843	actin-related protein 4-like
27	LOC101504817	2		54	LOC101495838	3.157		27	LOC101504817	2		39	LOC101493988	1		LOC101496338	endoglucanase 12
27	LOC101502843	2		55	LOC101492294	3.074		27	LOC101502843	2		39	LOC101500940	1		LOC101495838	glutamate--cysteine ligase, chloroplastic-like, transcript variant X1
56	LOC101496338	1		56	LOC101492162	2.963		56	LOC101496338	1		39	LOC101493627	1		LOC101495557	DNA topoisomerase 2
56	LOC101495838	1		57	LOC101498122	2.934		56	LOC101495838	1		39	LOC101502196	1		LOC101495660	uncharacterized LOC101495660
56	LOC101496899	1		58	LOC101489540	2.682		56	LOC101496899	1		39	LOC101493269	1		LOC101495196	uncharacterized protein At1g24485-like isoform X1
56	LOC101495614	1		59	LOC101495030	2.307		56	LOC101495614	1		39	LOC101493246	1		LOC101500940	uncharacterized LOC101500940, transcript variant X17
56	LOC101495557	1		60	LOC101515094	2.3		56	LOC101495557	1		39	LOC101492294	1		LOC101493627	probable serine/threonine-protein kinase WNK3, transcript variant X4
56	LOC101495660	1		61	LOC101513776	2.29		56	LOC101495660	1		39	LOC101492162	1		LOC101502196	glycine cleavage system H protein, mitochondrial
56	LOC101495196	1		62	LOC101490576	2.281		56	LOC101495196	1		39	LOC101509538	1		LOC101493246	ubiquitin recognition factor in ER-associated degradation protein 1-like
56	LOC101500940	1		63	LOC101504102	2.272		56	LOC101500940	1		39	LOC101492147	1		LOC101492294	cationic peroxidase 1-like
56	LOC101493627	1		64	LOC101496957	2.268		56	LOC101493627	1		39	LOC101498580	1		LOC101492162	uncharacterized protein LOC101492162
56	LOC101502196	1		65	LOC101509866	2.243		56	LOC101502196	1		39	LOC101507605	1		LOC101489540	uncharacterized protein LOC101489540
56	LOC101493246	1		66	LOC101495301	2.241		56	LOC101493246	1		39	LOC101490395	1		LOC101497957	carotenoid cleavage dioxygenase 8 homolog B, chloroplastic isoform X1
56	LOC101492294	1		66	LOC101490130	2.241		56	LOC101492294	1		39	LOC101509101	1		LOC101489176	beta-carotene isomerase D27, chloroplastic-like
56	LOC101492162	1		68	mip4	2.236		56	LOC101492162	1		39	LOC101489540	1		LOC101488983	sugar transport protein 5-like
56	LOC101509538	1		69	LOC101509318	2.226		56	LOC101509538	1		39	LOC101497957	1		LOC105851094	ethylene-responsive transcription factor-like protein At4g13040
56	LOC101492147	1		70	ARF4	2.05		56	LOC101492147	1		39	LOC101489176	1		LOC101496140	auxin-responsive protein IAA33
56	LOC101507605	1		71	LOC101510414	1.972		56	LOC101507605	1		39	LOC101502106	1		LOC101514734	aquaporin SIP1-1-like
56	LOC101490395	1		72	LOC101502843	1.956		56	LOC101490395	1		39	LOC101488983	1		LOC101511929	putative pectinesterase/pectinesterase inhibitor 24
56	LOC101489540	1		73	LOC101505517	1.894		56	LOC101489540	1		39	LOC105851094	1		LOC101514728	dof zinc finger protein DOF5.3-like
56	LOC101497957	1		74	LOC101514734	1.863		56	LOC101497957	1		39	LOC101496140	1		LOC101510560	ethylene-responsive transcription factor ERN1-like
56	LOC101489176	1		75	LOC101496140	1.805		56	LOC101489176	1		39	ARF4	1		LOC101514081	protein ECERIFERUM 1
56	LOC101488983	1		76	LOC105851094	1.801		56	LOC101488983	1		39	LOC101514734	1		LOC101508006	protein ECERIFERUM 1-like
56	LOC105851094	1		77	LOC101496338	1.735		56	LOC105851094	1		39	LOC101511929	1		LOC101514463	phospholipase D zeta 1-like
56	LOC101496140	1		78	LOC101499388	1.709		56	LOC101496140	1		39	LOC101514728	1		LOC101507613	palmitoyl-acyl carrier protein thioesterase, chloroplastic-like
56	LOC101514734	1		79	LOC101510514	1.706		56	LOC101514734	1		39	LOC101510560	1		LOC101507312	major pollen allergen Ole e 10-like, transcript variant X2
56	LOC101511929	1		80	LOC101509255	1.698		56	LOC101511929	1		39	mip4	1		LOC101506422	putative pectinesterase/pectinesterase inhibitor 24
56	LOC101514728	1		81	LOC101500940	1.535		56	LOC101514728	1		39	LOC101514081	1		LOC101505517	aquaporin NIP6-1-like
56	LOC101510560	1		81	LOC101493627	1.535		56	LOC101510560	1		39	LOC101508006	1		LOC101513510	uncharacterized protein LOC101513510
56	LOC101514081	1		83	LOC101497957	1.53		56	LOC101514081	1		39	LOC101514463	1		LOC101504693	uncharacterized protein LOC101504693
56	LOC101508006	1		83	LOC101489176	1.53		56	LOC101508006	1		39	LOC101507613	1		LOC101510514	probable UDP-arabinopyranose mutase 1
56	LOC101514463	1		85	LOC101513338	1.527		56	LOC101514463	1		39	LOC101507312	1		LOC101509255	UDP-arabinopyranose mutase 2
56	LOC101507613	1		85	LOC101502383	1.527		56	LOC101507613	1		39	LOC101506422	1		LOC101513338	NAD(P)H-dependent 6'-deoxychalcone synthase-like
56	LOC101507312	1		87	LOC101506259	1.521		56	LOC101507312	1		39	LOC101509866	1		LOC101502383	shikimate O-hydroxycinnamoyltransferase-like
56	LOC101506422	1		87	LOC101500454	1.521		56	LOC101506422	1		39	LOC101505517	1		LOC101501186	protein CNGC15c-like
56	LOC101505517	1		89	LOC101495660	1.512		56	LOC101505517	1		39	LOC101513510	1		LOC101506259	probable sucrose-phosphate synthase 2
56	LOC101513510	1		89	LOC101495196	1.512		56	LOC101513510	1		39	LOC101504693	1		LOC101500454	probable trehalose-phosphate phosphatase 2, transcript variant X3
56	LOC101504693	1		91	LOC101515004	1.503		56	LOC101504693	1		39	LOC101504593	1
56	LOC101504593	1		91	LOC101497754	1.503		56	LOC101504593	1		39	LOC101503068	1
56	LOC101503068	1		93	LOC101514463	1.503		56	LOC101503068	1		39	LOC101510514	1
56	LOC101510514	1		93	LOC101507613	1.503		56	LOC101510514	1		39	LOC101509255	1
56	LOC101509255	1		95	LOC101513510	1.501		56	LOC101509255	1		39	LOC101502843	1
56	LOC101513338	1		95	LOC101504693	1.501		56	LOC101513338	1		39	LOC101513338	1
56	LOC101502383	1		97	LOC101514081	1.499		56	LOC101502383	1		39	LOC101502383	1
56	LOC101501186	1		97	LOC101508006	1.499		56	LOC101501186	1		39	LOC101501186	1
56	LOC101506259	1		99	LOC101514728	1.497		56	LOC101506259	1		39	LOC101506259	1
56	LOC101500454	1		99	LOC101510560	1.497		56	LOC101500454	1		39	LOC101500454	1

## Sheet: B C_12vsS_12
Top 100 hub genes based on their connectivity of degree, EPC, MCC and MNC at 7dpi to Foc infection																51 common elements in "Degree", "EPC", "MNC" and "MCC":	Description
Degree				EPC				MCC				MNC				LOC101513773	40S ribosomal protein S23-2-like
Rank	Name	Score		Rank	Name	Score		Rank	Name	Score		Rank	Name	Score		LOC101490169	14 kDa proline-rich protein DC2.15-like
1	LOC101513773	15		1	LOC101513773	71.226		1	LOC113784545	192		1	LOC101513773	14		LOC101509836	NADH-ubiquinone oxidoreductase chain 3
2	LOC101490169	14		2	LOC113784809	71.199		2	LOC101513773	177		2	LOC101490169	13		LOC113784809	uncharacterized protein LOC113784809
2	LOC101509836	14		3	rps7	71.148		3	LOC101507929	147		2	rps7	13		LOC101496425	14 kDa proline-rich protein DC2.15
2	LOC113784809	14		4	LOC101497545	70.979		4	LOC113784809	143		4	LOC101496425	12		rps7	ribosomal protein S7
5	LOC101497403	13		5	LOC101509836	70.946		5	rps7	132		5	LOC113784545	11		LOC113786676	uncharacterized protein LOC113786676
5	LOC101496425	13		6	LOC101499652	70.741		6	LOC101509836	109		5	LOC113784809	11		LOC101511551	heat shock protein 83
5	rps7	13		7	LOC113786676	70.563		7	LOC101512299	94		5	LOC101497545	11		LOC101489223	chlorophyll a-b binding protein CP29.1, chloroplastic
8	LOC113786676	12		8	LOC101509269	69.228		8	LOC101495082	91		8	LOC101489223	10		LOC101497545	40S ribosomal protein S5-like
8	LOC101511551	12		9	LOC101490436	69.019		9	LOC101495677	86		8	LOC101511551	10		LOC101515120	heat shock cognate protein 80
10	LOC113784545	11		10	LOC101513217	68.838		10	LOC101490169	79		8	LOC101515120	10		LOC101515094	pre-mRNA-processing factor 17
10	LOC101489223	11		11	LOC113785018	68.69		11	LOC101496425	75		8	LOC101497403	10		LOC113785018	cytochrome b559 subunit alpha-like
10	LOC101497545	11		12	LOC101489223	67.914		12	LOC101503723	73		12	LOC101507929	9		LOC101489961	photosystem I chlorophyll a/b-binding protein 5, chloroplastic
13	LOC101507929	10		13	LOC101489961	67.537		13	LOC101497545	68		12	LOC101495677	9		LOC101489106	chalcone synthase 1
13	LOC101512299	10		14	LOC101503887	67.459		14	LOC101497403	67		12	LOC101509836	9		LOC101496132	CASP-like protein 1E2 isoform X2
13	LOC101515120	10		15	LOC101514962	66.963		15	LOC101499652	62		12	LOC101499652	9		LOC101499652	BAG family molecular chaperone regulator 6-like
13	LOC101515094	10		16	LOC101515473	66.132		16	LOC101490436	60		16	LOC101512299	8		LOC101514962	chlorophyll a-b binding protein of LHCII type 1-like
17	LOC101495677	9		17	LOC101504983	65.758		17	LOC113786676	58		16	LOC113786676	8		LOC101490681	LOB domain-containing protein 25-like, transcript variant X1
17	LOC113785018	9		18	LOC101502854	65.744		18	LOC101513217	50		16	LOC101514962	8		LOC101501931	heat shock cognate 70 kDa protein 2
17	LOC101489961	9		19	LOC101513565	65.733		19	LOC101503887	49		19	LOC101495082	7		LOC101509269	WD repeat-containing protein 3
17	LOC101489106	9		20	LOC101496132	65.6		20	LOC101511551	38		19	LOC101510089	7		LOC101500082	magnesium transporter MRS2-2-like
17	LOC101496132	9		21	LOC101514980	65.508		21	LOC101489223	37		19	LOC101500082	7		LOC101502854	photosynthetic NDH subunit of subcomplex B 4, chloroplastic
17	LOC101492242	9		22	LOC101507893	65.376		22	LOC101515120	36		19	LOC101489961	7		LOC101504983	chlorophyll a-b binding protein 215, chloroplastic
17	LOC101499652	9		23	LOC101502906	64.352		23	LOC101510089	32		19	LOC101504983	7		LOC101513217	uncharacterized protein LOC101513217
24	LOC101502162	8		24	LOC101494426	63.628		23	LOC113785018	32		19	LOC101501931	7		LOC101500668	putative ETHYLENE INSENSITIVE 3-like 4 protein
24	LOC101495082	8		25	LOC101500082	62.795		23	LOC101489961	32		25	LOC101503723	6		LOC101509318	phytoene synthase 2, chloroplastic-like isoform X2
24	LOC101514962	8		26	LOC101489550	62.247		26	LOC101501931	31		25	LOC101499615	6		LOC101494426	uncharacterized LOC101494426
24	LOC101490681	8		27	LOC101515094	60.647		27	LOC101507607	30		25	LOC101502854	6		LOC101515473	photosynthetic NDH subunit of lumenal location 3, chloroplastic
24	LOC101501931	8		28	LOC101499442	58.138		27	LOC101503511	30		25	LOC101515473	6		LOC101508711	protein PHYLLO, chloroplastic
24	LOC101509269	8		29	LOC101504146	52.223		27	LOC101513347	30		25	LOC105851647	6		LOC105851647	uncharacterized protein LOC105851647
30	LOC101503723	7		30	LOC101507147	52.027		27	LOC101509269	30		25	LOC101490681	6		LOC101507893	DExH-box ATP-dependent RNA helicase DExH9-like
30	LOC101510089	7		31	LOC101503664	51.559		31	LOC101489106	29		25	LOC101509269	6		LOC101513565	multiprotein-bridging factor 1c
30	LOC101500082	7		32	LOC101515639	48.806		31	LOC101496132	29		25	LOC101496110	6		LOC101503887	putative leucine-rich repeat receptor-like serine/threonine-protein kinase At2g24130
30	LOC101502854	7		33	LOC101508711	48.719		33	LOC101514962	28		25	LOC101492242	6		LOC101490436	translation initiation factor IF-2, chloroplastic
30	LOC101504983	7		34	LOC101515120	48.576		34	LOC101494426	26		25	LOC101490436	6		LOC101507607	trans-cinnamate 4-monooxygenase
30	LOC101513217	7		35	LOC101511551	48.25		35	LOC101489550	24		35	LOC101502162	5		LOC101503511	cytochrome P450 CYP73A100-like
30	LOC101500668	7		36	LOC101501931	46.417		35	LOC101513338	24		35	LOC101509121	5		LOC101513347	spermidine hydroxycinnamoyl transferase-like
37	LOC101499615	6		37	LOC101510514	46.231		37	LOC101504983	22		35	LOC101507607	5		LOC101489077	phytoene synthase 2, chloroplastic-like
37	LOC101509318	6		38	LOC101497389	45.594		38	LOC101502162	21		35	LOC101503511	5		LOC101514980	vestitone reductase-like
37	LOC101513568	6		39	LOC101499494	45.404		38	LOC101502854	21		35	LOC101513347	5		LOC101489550	protein TIC 62, chloroplastic, transcript variant X3
37	LOC101494426	6		40	LOC101490576	45.313		40	LOC101499615	20		35	LOC101513217	5		LOC101504146	ethylene-responsive transcription factor 1B-like
37	LOC101515473	6		41	LOC101499158	45.255		40	LOC101515473	20		35	LOC101503887	5		LOC101513338	NAD(P)H-dependent 6'-deoxychalcone synthase-like
37	LOC101508711	6		42	LOC101512924	45.189		42	LOC101490681	18		42	LOC101509446	4		LOC101495301	ent-copalyl diphosphate synthase, chloroplastic-like, transcript variant X3
37	LOC101494469	6		43	LOC101503424	44.753		43	LOC105851647	16		42	LOC101494426	4		LOC101507147	peptidyl-prolyl cis-trans isomerase CYP18-1
37	LOC105851647	6		44	LOC101509255	44.447		44	LOC101500668	15		42	LOC101489550	4		LOC101502906	serine/threonine-protein kinase rio1-like
37	LOC101507893	6		45	LOC101489106	43.918		45	LOC101500082	14		42	LOC113785018	4		LOC101494421	uncharacterized LOC101494421
37	LOC101513565	6		46	LOC101495030	42.708		45	LOC101513565	14		42	LOC101513338	4		LOC101492925	naringenin,2-oxoglutarate 3-dioxygenase-like
37	LOC101496110	6		47	LOC101493280	41.897		45	LOC101492242	14		42	LOC101489106	4		LOC101490576	pre-mRNA-splicing factor prp12 isoform X1
37	LOC101503887	6		48	LOC101509318	40.993		45	LOC101515094	14		42	LOC101496132	4		LOC101499442	NAD(P)H-quinone oxidoreductase subunit S, chloroplastic
37	LOC101490436	6		49	LOC101514284	40.817		49	LOC101514980	13		42	LOC101502906	4		LOC101490130	heterodimeric geranylgeranyl pyrophosphate synthase large subunit 1, chloroplastic
50	LOC101509121	5		50	LOC101503458	40.751		50	LOC101502906	12		42	LOC101514980	4
50	LOC101504574	5		51	LOC101511635	40.744		51	LOC101509121	10		42	LOC101494421	4
50	LOC101507607	5		52	LOC101509142	40.421		51	LOC101496110	10		42	LOC101513565	4
50	LOC101503511	5		53	LOC101491048	40.361		53	LOC101513568	9		42	LOC101500668	4
50	LOC101513347	5		54	LOC101502106	39.738		54	LOC101502357	8		42	LOC101515094	4
50	LOC101489077	5		55	LOC101509537	39.641		54	LOC101490576	8		42	LOC101490576	4
50	lrr	5		56	LOC101494421	39.483		56	LOC101507893	7		56	LOC101490802	3
50	LOC101511270	5		57	LOC101510111	39.444		56	NAC4	7		56	LOC101508801	3
50	LOC101514980	5		58	LOC101508928	39.222		56	LOC101492925	7		56	LOC101499442	3
50	LOC101502357	5		59	LOC101508451	38.66		56	LOC101500982	7		56	LOC101513568	3
50	LOC101503664	5		60	LOC101489077	38.194		60	LOC101509446	6		56	LOC101504146	3
61	LOC101490802	4		61	LOC101500668	37.916		60	LOC101509318	6		56	LOC101490130	3
61	LOC101508801	4		62	LOC101505873	37.428		60	LOC101499442	6		56	LOC101495301	3
61	LOC101509446	4		63	LOC101503511	37.235		60	LOC101508711	6		56	LOC101509142	3
61	NAC28	4		64	LOC101507607	37.133		60	LOC101494469	6		56	LOC101514284	3
61	LOC101489550	4		65	LOC101495065	36.772		60	LOC101509142	6		56	LOC101511635	3
61	LOC101504146	4		66	LOC101513347	36.739		60	LOC101514284	6		56	LOC101510111	3
61	LOC101497455	4		67	LOC101494469	36.692		60	LOC101511635	6		56	LOC101509537	3
61	LOC101497786	4		68	LOC101498842	36.667		60	LOC101510111	6		56	LOC101507893	3
61	LOC101513338	4		69	LOC101495953	36.446		60	LOC101509537	6		56	LOC101515179	3
61	LOC101495301	4		70	LOC101495631	36.35		60	LOC101496123	6		56	LOC101502424	3
61	LOC101507147	4		71	LOC101513338	35.258		60	LOC101494421	6		56	LOC101502357	3
61	LOC113786186	4		72	lrr	34.651		60	LOC101494181	6		56	LOC101496123	3
61	LOC113785367	4		73	LOC101488336	33.566		60	LOC101495030	6		56	NAC4	3
61	LOC101499470	4		74	LOC101504574	33.458		60	LOC101493280	6		56	LOC101508928	3
61	LOC101500410	4		75	LOC101492897	32.948		75	LOC101490802	5		56	LOC101511152	3
61	capr1	4		76	LOC101506002	32.824		75	LOC101508801	5		56	LOC101492925	3
61	LOC101506122	4		77	LOC101490130	32.381		75	LOC101504574	5		56	LOC101510414	3
61	LOC101502906	4		78	LOC101496337	31.753		75	LOC101504146	5		56	LOC101500982	3
61	NAC4	4		79	LOC101510953	31.626		75	LOC101495301	5		56	LOC101494181	3
61	LOC101494421	4		80	LOC101496177	31.543		75	LOC101489077	5		56	LOC101495030	3
61	LOC101495953	4		81	LOC101511666	31.482		75	lrr	5		56	LOC101493280	3
61	LOC101498842	4		82	LOC101505170	31.436		75	LOC101511270	5		82	LOC101509318	2
61	LOC101495631	4		83	LOC101493260	31.371		75	LOC101503664	5		82	NAC28	2
61	LOC101492925	4		84	LOC101490185	31.285		84	NAC28	4		82	LOC101489648	2
61	LOC101500982	4		85	LOC101490681	31.089		84	LOC101497455	4		82	LOC101515639	2
61	LOC101490576	4		86	LOC101497463	31.079		84	LOC101497786	4		82	LOC101512924	2
61	LOC101496337	4		87	LOC101511152	30.961		84	LOC101490130	4		82	LOC101497455	2
88	LOC101508901	3		88	LOC105851647	30.908		84	LOC101507147	4		82	LOC101497786	2
88	LOC101499442	3		89	LOC101492925	30.696		84	LOC113786186	4		82	LOC101508711	2
88	LOC101489648	3		90	LOC101507944	30.691		84	LOC113785367	4		82	LOC101489077	2
88	LOC101502106	3		91	LOC101499983	30.675		84	LOC101499470	4		82	LOC105852305	2
88	LOC101515639	3		92	LOC101495301	30.666		84	LOC101500410	4		82	LOC101488367	2
88	LOC101507060	3		93	LOC101489007	30.625		84	capr1	4		82	LOC101507147	2
88	LOC101489126	3		94	LOC101494997	30.439		84	LOC101506122	4		82	LOC101488336	2
88	LOC101490130	3		95	LOC101495881	30.435		84	LOC101515179	4		82	LOC101509255	2
88	plantacyanin	3		96	LOC101495498	30.086		84	LOC101502424	4		82	LOC101510514	2
88	LOC101497754	3		97	LOC101492653	29.867		84	LOC101508928	4		82	LOC101503424	2
88	LOC105852305	3		98	LOC101490835	29.857		84	LOC101511152	4		82	LOC113786186	2
88	LOC101488367	3		99	LOC101490169	29.656		84	LOC101495953	4		82	LOC113785367	2
88	LOC101503244	3		99	LOC101496425	29.656		84	LOC101498842	4		82	LOC101503458	2

## Sheet: C S_7vsS_12
Top 100 hub genes based on their connectivity of degree, EPC, MCC and MNC at 7dpi to Foc infection																70 common elements in "Degree", "EPC", "MNC" and "MCC":	Description
Degree				EPC				MCC				MNC				LOC101511551	heat shock protein 83
Rank	Name	Score		Rank	Name	Score		Rank	Name	Score		Rank	Name	Score		LOC101489671	chaperone protein ClpB1
1	LOC101511551	16		1	LOC101507987	71.421		1	LOC101507987	2094		1	LOC101497550	15		LOC101497550	farnesyl pyrophosphate synthase 1
2	LOC101489671	15		1	LOC101499192	71.421		2	LOC101509488	2077		1	LOC101507987	15		LOC101507987	hydroxymethylglutaryl-CoA synthase, transcript variant X1
2	LOC101497550	15		1	LOC101491864	71.421		3	LOC101491864	1998		3	LOC101489671	14		LOC101509488	isopentenyl-diphosphate Delta-isomerase I
2	LOC101507987	15		1	LOC101509488	71.421		4	LOC101509318	1996		3	LOC101511551	14		LOC101509318	phytoene synthase 2, chloroplastic-like, transcript variant X1
2	LOC101509488	15		1	LOC101489491	71.421		5	LOC101497550	1592		3	LOC101509488	14		LOC101490130	heterodimeric geranylgeranyl pyrophosphate synthase large subunit 1, chloroplastic
6	LOC101509318	13		6	LOC101497550	71.386		6	LOC101490130	1470		6	LOC101490130	13		LOC101498580	nitrate reductase [NADH]-like
6	LOC101490130	13		7	LOC101509318	71.362		7	LOC101513129	888		6	LOC101489491	13		LOC101489491	acetyl-CoA acetyltransferase, cytosolic 1
6	LOC101498580	13		8	LOC101490130	71.26		8	LOC101507549	865		8	LOC101499192	12		LOC101499192	3-ketoacyl-CoA thiolase 2, peroxisomal-like
6	LOC101489491	13		9	LOC101498580	71.236		9	LOC101499136	361		8	LOC101491864	12		LOC101491864	pentatricopeptide repeat-containing protein At2g35130
10	LOC101499192	12		10	LOC101513129	71.189		10	LOC101506157	288		10	LOC101509318	11		LOC101510937	aldehyde dehydrogenase family 3 member H1-like, transcript variant X1
10	LOC101491864	12		11	LOC101506157	71.162		11	LOC101489491	186		11	LOC101504350	10		LOC101504350	allene oxide cyclase, chloroplastic-like
12	LOC101510937	11		12	LOC101499136	71.051		12	LOC101499192	140		12	LOC101513129	9		LOC101500382	allene oxide cyclase, chloroplastic-like
13	LOC101504350	10		13	LOC101507549	70.867		13	LOC101501008	80		13	LOC101501008	8		LOC101498386	probable glycerol-3-phosphate acyltransferase 2
14	LOC101500382	9		14	LOC101501008	70.376		13	LOC101498978	80		13	LOC101498978	8		LOC101507549	beta-amyrin synthase
14	LOC101498386	9		15	LOC101510937	70.325		15	LOC101500216	72		13	LOC101500382	8		LOC101509245	heat shock 70 kDa protein 8, transcript variant X1
14	LOC101507549	9		16	LOC101509146	70.172		16	LOC101504350	66		13	LOC101507549	8		LOC101513129	probable oxidosqualene cyclase, transcript variant X3
14	LOC101509245	9		17	LOC101498978	70.073		17	LOC101510937	60		13	LOC101509245	8		LOC101501008	serine carboxypeptidase II-2
14	LOC101513129	9		18	LOC101500216	69.601		18	LOC101500382	59		13	LOC101506157	8		LOC101498978	ATP-citrate synthase beta chain protein 1
19	LOC101501008	8		19	LOC101511551	68.297		19	LOC101511551	50		13	LOC101507934	8		LOC101499136	methylsterol monooxygenase 1-1-like
19	LOC101498978	8		20	LOC101489671	68.076		20	LOC101509736	49		20	LOC101499136	7		LOC101492688	heat shock 70 kDa protein
19	LOC101499136	8		21	LOC101509245	68.015		21	NAC2	48		20	LOC101498386	7		LOC101506157	3-hydroxy-3-methylglutaryl-coenzyme A reductase 1-like
19	LOC101492688	8		22	LOC101492688	67.53		22	LOC101489671	45		20	LOC101510937	7		LOC101507934	small heat shock protein, chloroplastic
19	LOC101506157	8		23	LOC113785803	67.267		23	LOC101498580	39		23	LOC101509146	6		LOC101509146	peroxisomal acyl-coenzyme A oxidase 1
19	LOC101507934	8		24	LOC101507934	66.996		24	LOC101498386	38		23	LOC101500216	6		LOC113785803	heat shock cognate 70 kDa protein 2-like
25	LOC101509146	7		25	LOC101509615	66.261		25	LOC101509146	33		23	LOC113785803	6		LOC101493598	uncharacterized protein LOC101493598
25	LOC113785803	7		26	LOC101493598	65.683		26	LOC101507934	32		23	LOC101492688	6		LOC101489106	chalcone synthase 1
25	LOC101493598	7		27	LOC101497499	64.868		27	LOC101491099	27		23	LOC101498580	6		LOC101500216	monooxygenase 2-like
28	LOC101489106	6		28	LOC101501918	64.298		28	LOC101501918	25		28	NAC2	5		LOC101509736	abscisic acid receptor PYL4-like
28	LOC101492350	6		29	LOC101514284	63.789		29	LOC101509245	21		28	LOC101509736	5		LOC101491099	protein TIFY 10a-like
28	LOC101500216	6		30	LOC101504350	62.993		30	LOC101497499	18		28	LOC101501528	5		LOC101505773	18.2 kDa class I heat shock protein
28	LOC101509736	6		31	LOC101502480	62.655		31	LOC101493598	15		28	LOC101491099	5		LOC101509493	LOW QUALITY PROTEIN: uncharacterized protein LOC101509493
28	LOC101491099	6		32	LOC101498386	62.651		32	LOC101492688	12		28	LOC101497499	5		LOC101501945	neoxanthin synthase, chloroplastic-like
28	LOC101505773	6		33	LOC101499169	62.629		32	LOC101502475	12		33	LOC101509615	4		LOC101509615	glutamate synthase [NADH], amyloplastic, transcript variant X1
28	LOC101509493	6		34	LOC101497389	62.471		32	LOC101497389	12		33	LOC101492883	4		LOC101494284	ornithine decarboxylase-like
35	LOC101501945	5		35	LOC101505773	62.457		35	LOC113785803	11		33	LOC101514284	4		NAC2	NAC transcription factor protein 2
35	LOC101509615	5		36	LOC101500382	62.43		36	LOC101501528	10		33	LOC101499169	4		LOC101501528	transcription factor bHLH18-like isoform X1
35	LOC101494284	5		37	LOC101511635	61.919		37	LOC101492350	9		33	LOC101511635	4		LOC101497499	alpha-farnesene synthase-like
35	LOC101492242	5		38	LOC101492760	61.602		37	LOC101509615	9		33	LOC101502480	4		LOC101501918	NADP-dependent malic enzyme
35	LOC101493959	5		39	LOC101499412	61.593		39	LOC101501945	8		33	LOC101502475	4		AGPS2	ADP-glucose pyrophosphorylase small subunit CagpS2
35	NAC2	5		40	LOC101502475	61.568		39	LOC101492883	8		33	LOC101497389	4		LOC101492883	wound-induced protein 1-like
35	LOC101501528	5		41	LOC101490280	61.132		39	LOC101492242	8		33	LOC101493598	4		LOC101514284	chaperone protein DnaJ
35	LOC101497499	5		42	LOC101496908	61.088		42	LOC101489106	7		33	LOC101501918	4		LOC101499169	chaperone protein dnaJ C76, chloroplastic
35	LOC101501918	5		43	LOC101509736	60.843		43	LOC101493847	6		43	LOC101493847	3		LOC101511635	dnaJ homolog subfamily B member 6
44	LOC101500567	4		44	LOC101489106	60.587		43	LOC101489240	6		43	LOC101489240	3		LOC101502480	chaperone protein dnaJ 20, chloroplastic-like
44	LOC101494573	4		45	LOC101491099	59.8		43	LOC101493391	6		43	LOC101493391	3		LOC101502475	protein HEAT-STRESS-ASSOCIATED 32
44	AGPS2	4		46	NAC2	59.204		43	LOC101497957	6		43	LOC101497957	3		LOC101497389	22.7 kDa class IV heat shock protein
44	LOC101493269	4		47	LOC101490596	58.452		43	LOC101489176	6		43	LOC101501945	3		LOC101493501	glucose-1-phosphate adenylyltransferase large subunit 2, chloroplastic-like isoform X3
44	LOC101492883	4		48	LOC101501528	57.249		43	LOC101514284	6		43	LOC101489176	3		LOC101493847	small heat shock protein, chloroplastic-like
44	LOC101514284	4		49	LOC101504707	56.733		43	LOC101499169	6		43	LOC101513808	3		LOC101489240	class I heat shock protein-like
44	LOC101499169	4		50	LOC101511768	56.538		43	LOC101511635	6		43	LOC101489106	3		LOC101493391	carotenoid cleavage dioxygenase 7, chloroplastic
44	LOC101511635	4		51	LOC101493847	55.306		43	LOC101502480	6		43	LOC101492350	3		LOC101497957	carotenoid cleavage dioxygenase 8 homolog B, chloroplastic isoform X1
44	LOC101502480	4		52	LOC101489240	55.064		43	LOC101496338	6		43	LOC101494573	3		LOC101489176	beta-carotene isomerase D27, chloroplastic-like
44	LOC101493610	4		53	LOC101493269	53.774		43	LOC101492014	6		43	LOC101489359	3		LOC101513808	chalcone synthase 1B
44	LOC101500668	4		54	LOC101492883	53.564		43	LOC101490386	6		43	LOC101511003	3		LOC101514863	GDSL esterase/lipase CPRD49-like
44	LOC101502475	4		55	LOC101491096	53.318		43	LOC101492760	6		43	LOC101511936	3		LOC101488336	18.5 kDa class I heat shock protein-like
44	LOC101497389	4		56	LOC101490386	53.181		43	LOC101490596	6		43	LOC101496338	3		LOC101506853	26S proteasome non-ATPase regulatory subunit 14 homolog
44	LOC101493501	4		57	LOC101501945	50.991		43	LOC101490280	6		43	LOC101492242	3		LOC101512000	ribulose bisphosphate carboxylase/oxygenase activase 2, chloroplastic
58	LOC101493847	3		58	LOC101512983	50.355		43	LOC101496908	6		43	LOC101492014	3		LOC101511768	4-coumarate--CoA ligase-like 5
58	LOC101489240	3		59	LOC101515262	49.54		43	LOC101499412	6		43	LOC101499528	3		LOC101491096	putative 12-oxophytodienoate reductase 11
58	LOC101493391	3		60	LOC101488336	48.084		43	LOC101505773	6		43	LOC105851539	3		LOC101490386	putative bark agglutinin LECRPA3-like
58	LOC101497957	3		61	LOC101514603	47.772		43	LOC101509493	6		43	LOC101490386	3		LOC101492760	probable terpene synthase 2
58	LOC101489176	3		62	NAC4	47.157		62	LOC101494573	5		43	LOC101492760	3		LOC101490596	probable terpene synthase 2
58	LOC101513808	3		63	LOC101493610	45.643		62	LOC101494284	5		43	LOC101490596	3		LOC101490280	probable terpene synthase 2 isoform X2
58	LOC101493347	3		64	LOC101509493	44.384		62	LOC101493959	5		43	LOC101490280	3		LOC101496908	adenylate isopentenyltransferase 5, chloroplastic
58	LOC101514863	3		65	LOC101504103	41.875		65	LOC101513808	4		43	LOC101496908	3		LOC101499412	adenylate isopentenyltransferase 5, chloroplastic-like
58	LOC101500122	3		66	LOC101491048	41.64		65	LOC101500567	4		43	LOC101499412	3		LOC101504707	heat shock protein HSP17.6-II-like
58	LOC101488336	3		67	LOC101505686	41.012		65	LOC101489359	4		67	LOC101502383	2		LOC101502383	shikimate O-hydroxycinnamoyltransferase-like
58	LOC101515305	3		68	LOC101513808	40.585		65	AGPS2	4		67	LOC101501059	2		LOC101501059	chalcone--flavonone isomerase 1B-2-like
58	LOC101489401	3		69	LOC101512456	39.685		65	LOC101511003	4		67	LOC101514863	2
58	LOC101489359	3		70	LOC101492398	39.611		65	LOC101511936	4		67	LOC101488983	2
58	LOC101505686	3		71	LOC101512608	39.516		65	LOC101493269	4		67	LOC101488336	2
58	LOC101511003	3		72	LOC101503813	39.459		65	LOC101493610	4		67	AGPS2	2
58	LOC101511936	3		73	LOC101501059	38.173		65	LOC101499528	4		67	LOC101504197	2
58	NAC4	3		74	LOC101502383	37.919		65	LOC105851539	4		67	LOC101500418	2
58	LOC101495393	3		75	LOC101489176	36.375		65	LOC101500668	4		67	LOC101514876	2
58	LOC101506853	3		76	LOC101493391	36.203		65	LOC101493501	4		67	LOC101503456	2
58	LOC101512000	3		77	LOC101494284	35.631		77	LOC101493347	3		67	tpi3	2
58	LOC101506372	3		78	LOC101497957	35.517		77	LOC101514863	3		67	LOC101495393	2
58	LOC101496338	3		79	LOC101491799	34.198		77	LOC101500122	3		67	LOC101506853	2
58	LOC101492014	3		80	LOC101506853	33.789		77	LOC101488336	3		67	LOC101512000	2
58	LOC101511768	3		81	LOC101506512	33.596		77	LOC101515305	3		67	LOC101494284	2
58	LOC101491096	3		82	LOC101514863	33.419		77	LOC101489401	3		67	LOC101512456	2
58	LOC101503813	3		83	LOC101511085	33.222		77	LOC101505686	3		67	LOC101504103	2
58	LOC101491481	3		84	LOC101497425	33.023		77	NAC4	3		67	LOC101493286	2
58	LOC101499528	3		85	LOC101495076	32.976		77	LOC101495393	3		67	LOC101513984	2
58	LOC105851539	3		86	LOC101497000	32.476		77	LOC101506853	3		67	LOC101498090	2
58	LOC101490386	3		87	LOC101502944	32.289		77	LOC101512000	3		67	LOC101513066	2
58	LOC101492760	3		88	LOC101503875	32.094		77	LOC101506372	3		67	LOC101491461	2
58	LOC101490596	3		89	LOC101500128	31.356		77	LOC101511768	3		67	LOC101511768	2
58	LOC101490280	3		90	LOC101496006	31.297		77	LOC101491096	3		67	LOC101491096	2
58	LOC101496908	3		91	LOC101500590	30.573		77	LOC101503813	3		67	LOC101490687	2
58	LOC101499412	3		92	LOC101512000	30.418		77	LOC101491481	3		67	LOC101504707	2
58	LOC101504707	3		93	LOC101513424	29.824		77	LOC101504707	3		67	LOC101505773	2
94	LOC101502383	2		94	LOC101509633	29.593		94	LOC101502383	2		67	LOC101515262	2
94	LOC101501059	2		95	LOC101489401	28.522		94	LOC101501059	2		67	LOC101514603	2
94	LOC101488983	2		96	LOC101492217	28.071		94	LOC101488983	2		67	LOC101509493	2
94	UGT91H8	2		97	LOC101515305	28.001		94	UGT91H8	2		67	LOC101493501	2
94	LOC101515317	2		98	AGPS2	24.972		94	LOC101515317	2		98	LOC101493347	1
94	LOC101504197	2		99	LOC101500567	24.364		94	LOC101504197	2		98	LOC101489029	1
94	LOC101500418	2		100	LOC101493501	24.284		94	LOC101500418	2		98	LOC101488991	1

## Sheet: D common of common hub genes
6 common elements in "C_7vsS_7", "C_12vsS_12" and "S_7vsS_12":	Description
LOC101498580	nitrate reductase [NADH]-like
LOC101509318	phytoene synthase 2, chloroplastic-like, transcript variant X1
LOC101490130	heterodimeric geranylgeranyl pyrophosphate synthase large subunit 1, chloroplastic
LOC101497957	carotenoid cleavage dioxygenase 8 homolog B, chloroplastic isoform X1
LOC101489176	beta-carotene isomerase D27, chloroplastic-like
LOC101502383	shikimate O-hydroxycinnamoyltransferase-like
